# Supplementary material for: Low-dose aspirin to prevent preeclampsia and growth restriction in nulliparous women identified by uterine artery Doppler as at high risk of preeclampsia: A double blinded randomized placebo-controlled trial
Source: PLoS One. 2022 Oct 19;17(10):e0275129. doi: 10.1371/journal.pone.0275129 (PMC9581352; doi:10.1371/journal.pone.0275129)
Supplement: S2 File — (XLSX) [file pone.0275129.s005.xlsx]

## Sheet: #LN00015
Number	group	Age	Ethnicity	BMI	Gestational age at rando	Lowest PI	Bilateral notching and PI >=1.7	Bilateral notching only	Lowest IP>=1.7 only	diabetes Type 1	diabetes type 2	Gestational diabetes	HTA	Autoimmune disease	Gestational age at delivery	Primary outcome after imputation	Primary outcome without imputation	preeclampsia	Severe preeclampsia	Preterm Preeclampsia	Preterm delivery	anesthesia	Anesthesia	cesarean	Bleeding	Epistaxis	Metrorrhagia	Birthweight<=5thP	Perinatal death	Stopping treatment prematurely
1	Aspirin	37.6263	Caucasienne	21.6128	13.2934	1.78	Yes	No	No	NO	NO	NO	NO	NO	28.2934	NO	NO	NO	NO	NO	YES	YES	Regional	NO	.	.	.	NO	NO	.
2	Placebo	32.5585	Caucasienne	20.3074	14.4280	1.90	No	No	Yes	NO	NO	NO	NO	NO	39.9994	NO	NO	NO	NO	NO	NO	YES	Regional	NO	NO	.	.	NO	NO	NO
3	Placebo	30.4476	Caucasienne	19.6752	13.3001	1.97	Yes	No	No	NO	NO	NO	NO	NO	40.3001	NO	NO	NO	NO	NO	NO	YES	Regional	NO	NO	.	.	NO	NO	NO
4	Placebo	26.9651	Caucasienne	24.6094	14.8055	3.52	Yes	No	No	NO	NO	NO	NO	NO	40.8055	NO	NO	NO	NO	NO	NO	YES	Regional	YES	NO	.	.	NO	NO	YES
5	Aspirin	28.8980	Caucasienne	24.3410	13.6630	1.85	No	No	Yes	NO	NO	NO	NO	NO	38.5201	NO	NO	NO	NO	NO	NO	YES	Regional	NO	NO	.	.	NO	NO	NO
6	Placebo	32.5394	Africaine	23.0300	14.5201	1.90	No	No	Yes	NO	NO	NO	NO	NO	41.0915	NO	NO	NO	NO	NO	NO	YES	Regional	NO	NO	.	.	NO	NO	NO
7	Aspirin	21.8015	Caucasienne	20.3125	12.0333	2.33	No	No	Yes	NO	NO	NO	NO	NO	40.4618	NO	NO	NO	NO	NO	NO	YES	Regional	NO	NO	.	.	NO	NO	NO
8	Aspirin	31.3429	Caucasienne	22.5896	14.3356	1.81	No	No	Yes	NO	NO	NO	NO	NO	41.1928	NO	NO	NO	NO	NO	NO	YES	Regional	NO	.	.	.	NO	NO	.
9	Aspirin	21.1937	Africaine	20.8300	13.3740	2.43	No	No	Yes	NO	NO	NO	NO	NO	39.6597	NO	NO	NO	NO	NO	NO	YES	Regional	YES	.	.	.	NO	NO	.
10	Placebo	33.8590	Caucasienne	36.0854	12.5420	1.71	No	No	Yes	NO	NO	NO	NO	NO	40.1134	NO	NO	NO	NO	NO	NO	YES	Regional	NO	NO	.	.	NO	NO	NO
11	Aspirin	31.2608	Caucasienne	17.5064	14.0209	2.47	No	No	Yes	NO	NO	NO	NO	NO	37.5923	NO	NO	NO	NO	NO	NO	YES	Regional	NO	YES	YES	NO	NO	NO	NO
12	Placebo	27.3758	Caucasienne	26.8544	14.2173	2.03	No	No	Yes	NO	NO	NO	NO	NO	41.2173	NO	NO	NO	NO	NO	NO	YES	Regional	NO	NO	.	.	NO	NO	NO
13	Aspirin	30.4750	Caucasienne	22.1003	14.5201	2.07	No	No	Yes	NO	NO	NO	NO	YES	40.9487	NO	NO	NO	NO	NO	NO	YES	Regional	NO	.	.	.	NO	NO	.
14	Aspirin	25.2539	Caucasienne	23.5330	13.5858	2.85	Yes	No	No	NO	NO	NO	NO	NO	28.1572	YES	YES	YES	NO	YES	YES	YES	Regional	YES	NO	.	.	YES	NO	YES
15	Placebo	22.5818	Caucasienne	18.5568	11.5617	1.78	No	No	Yes	NO	NO	NO	NO	NO	40.9902	NO	NO	NO	NO	NO	NO	YES	Regional	NO	NO	.	.	NO	NO	NO
16	Placebo	29.8809	Caucasienne	18.8268	13.3493	2.96	No	No	Yes	NO	NO	NO	NO	NO	38.0636	NO	NO	NO	NO	NO	NO	YES	Regional	NO	.	.	.	NO	NO	.
17	Aspirin	28.0329	Africaine	20.5688	13.1408	2.08	No	No	Yes	NO	NO	NO	NO	NO	30.7122	YES	YES	YES	YES	YES	YES	NO	None	NO	NO	.	.	YES	YES	YES
18	Placebo	23.0007	Caucasienne	31.2213	14.0144	1.81	No	No	Yes	NO	NO	NO	NO	NO	39.0144	NO	NO	NO	NO	NO	NO	YES	Regional	NO	NO	.	.	NO	NO	NO
19	Aspirin	37.2266	Caucasienne	25.7813	12.5923	.	No	Yes	No	NO	NO	NO	NO	NO	41.3066	YES	YES	YES	NO	NO	NO	YES	Regional	YES	NO	.	.	NO	NO	NO
20	Aspirin	22.8611	Océanienne	23.1405	14.6213	0.99	No	Yes	No	NO	NO	NO	NO	NO	32.4785	NO	NO	NO	NO	NO	YES	YES	Regional	NO	NO	.	.	NO	NO	YES
21	Aspirin	32.7228	Caucasienne	29.7609	14.9316	2.13	No	No	Yes	NO	NO	NO	NO	NO	39.2173	YES	YES	YES	NO	NO	NO	YES	Regional	NO	NO	.	.	NO	NO	NO
22	Placebo	34.2231	Caucasienne	22.6757	14.9450	1.85	No	No	Yes	NO	NO	NO	NO	NO	40.6593	YES	YES	YES	NO	NO	NO	YES	Regional	NO	NO	.	.	YES	NO	NO
23	Placebo	20.4298	Caucasienne	16.9010	12.6778	2.12	No	No	Yes	NO	NO	NO	NO	NO	39.9635	NO	NO	NO	NO	NO	NO	YES	Regional	NO	NO	.	.	NO	NO	NO
24	Placebo	29.9220	Caucasienne	21.3039	14.6785	2.03	No	No	Yes	NO	NO	NO	NO	NO	38.8213	NO	NO	NO	NO	NO	NO	YES	Regional	NO	NO	.	.	NO	NO	NO
25	Placebo	27.7591	Caucasienne	23.5294	12.6666	2.30	No	No	Yes	NO	NO	NO	NO	NO	39.8095	NO	NO	NO	NO	NO	NO	YES	Regional	NO	.	.	.	NO	NO	NO
26	Placebo	29.2183	Caucasienne	24.2188	14.1064	1.79	Yes	No	No	NO	NO	NO	NO	NO	40.3921	NO	NO	NO	NO	NO	NO	YES	Regional	NO	NO	.	.	NO	NO	NO
27	Aspirin	29.7385	Caucasienne	20.9566	11.7045	1.88	No	No	Yes	NO	NO	NO	NO	NO	39.4188	NO	NO	NO	NO	NO	NO	YES	Regional	YES	YES	YES	NO	NO	NO	NO
28	Placebo	18.6694	Caucasienne	22.9481	14.1637	1.73	No	No	Yes	NO	NO	NO	NO	NO	38.1637	NO	NO	NO	NO	NO	NO	YES	Regional	NO	NO	.	.	NO	NO	NO
29	Placebo	32.7556	Caucasienne	21.9363	14.0076	1.84	No	No	Yes	NO	NO	NO	NO	NO	41.4362	NO	NO	NO	NO	NO	NO	YES	Regional	YES	NO	.	.	NO	NO	NO
30	Aspirin	24.9555	Caucasienne	20.9366	13.3045	2.33	No	No	Yes	NO	NO	NO	NO	NO	39.7331	NO	NO	NO	NO	NO	NO	YES	Regional	NO	NO	.	.	NO	NO	NO
31	Aspirin	39.0554	Caucasienne	40.2647	13.0827	1.78	No	No	Yes	NO	NO	NO	NO	NO	37.3684	NO	NO	NO	NO	NO	NO	NO	None	NO	YES	YES	NO	NO	NO	NO
32	Placebo	25.2402	Caucasienne	20.3816	13.9454	2.19	No	No	Yes	NO	NO	NO	NO	NO	40.9454	NO	NO	NO	NO	NO	NO	YES	Regional	NO	NO	.	.	NO	NO	YES
33	Aspirin	21.5086	Caucasienne	15.1730	12.9980	2.28	No	No	Yes	NO	NO	NO	NO	NO	38.1408	YES	YES	NO	NO	NO	NO	NO	None	NO	NO	.	.	YES	NO	NO
34	Aspirin	29.9302	Caucasienne	18.7328	14.4429	1.87	No	No	Yes	NO	NO	YES	NO	NO	38.1572	NO	NO	NO	NO	NO	NO	YES	Regional	NO	NO	.	.	NO	NO	NO
35	Aspirin	18.9596	Caucasienne	22.6563	13.6047	2.33	No	No	Yes	NO	NO	NO	NO	NO	41.1761	YES	YES	NO	NO	NO	NO	YES	Regional	YES	NO	.	.	YES	NO	NO
36	Placebo	23.8494	Africaine	30.2992	14.3345	2.13	No	No	Yes	NO	NO	NO	NO	NO	42.0488	NO	NO	NO	NO	NO	NO	YES	Regional	NO	NO	.	.	NO	NO	.
37	Placebo	29.0650	Caucasienne	26.2917	13.8055	2.02	No	No	Yes	NO	NO	NO	NO	NO	40.0912	YES	YES	NO	NO	NO	NO	YES	Regional	NO	YES	YES	YES	YES	NO	NO
38	Aspirin	25.6920	Caucasienne	19.9792	13.8780	2.03	No	No	Yes	NO	NO	NO	NO	NO	41.0209	NO	NO	NO	NO	NO	NO	YES	Regional	NO	YES	YES	NO	NO	NO	NO
39	Placebo	20.2272	Africaine	21.5019	14.6466	2.36	No	No	Yes	NO	NO	NO	NO	NO	40.6466	NO	NO	NO	NO	NO	NO	YES	Regional	NO	NO	.	.	NO	NO	YES
40	Placebo	33.0650	Caucasienne	24.0930	14.1637	2.12	No	No	Yes	NO	NO	NO	NO	NO	40.8780	NO	NO	NO	NO	NO	NO	YES	Regional	NO	NO	.	.	NO	NO	NO
41	Aspirin	34.3491	Caucasienne	22.4813	14.4429	2.00	No	No	Yes	NO	NO	NO	NO	NO	40.7286	NO	NO	NO	NO	NO	NO	YES	Regional	NO	YES	YES	NO	NO	NO	NO
42	Aspirin	20.3888	Africaine	26.8977	12.5571	1.84	No	No	Yes	NO	NO	NO	NO	NO	39.8428	NO	NO	NO	NO	NO	NO	YES	Regional	NO	NO	.	.	NO	NO	NO
43	Placebo	30.8145	Caucasienne	24.8358	15.1322	1.94	No	No	Yes	NO	NO	NO	NO	NO	38.8465	YES	YES	NO	NO	NO	NO	YES	Regional	NO	NO	.	.	YES	NO	YES
44	Placebo	27.7153	Caucasienne	23.2335	15.2837	2.06	No	No	Yes	NO	NO	NO	NO	NO	40.4265	NO	NO	NO	NO	NO	NO	YES	Regional	NO	NO	.	.	NO	NO	NO
45	Placebo	26.8966	Caucasienne	22.7615	14.6848	1.91	No	No	Yes	NO	NO	NO	NO	NO	34.6848	NO	NO	NO	NO	NO	NO	YES	Regional	NO	NO	.	.	NO	NO	YES
46	Aspirin	29.6263	Africaine	22.7583	13.9635	2.94	No	No	Yes	NO	NO	NO	NO	NO	41.8206	NO	NO	NO	NO	NO	NO	YES	Regional	NO	NO	.	.	NO	NO	YES
47	Aspirin	41.2430	Caucasienne	19.3792	14.8055	1.74	No	No	Yes	NO	NO	NO	NO	NO	37.2341	NO	NO	NO	NO	NO	NO	YES	Regional	NO	NO	.	.	NO	NO	NO
48	Placebo	33.9138	Caucasienne	19.9184	13.0499	1.90	No	No	Yes	NO	NO	NO	NO	NO	34.9071	NO	NO	NO	NO	NO	NO	YES	Regional	YES	YES	NO	YES	NO	NO	NO
49	Placebo	27.5154	Caucasienne	26.1719	13.1916	1.91	No	No	Yes	NO	NO	NO	NO	NO	38.9059	NO	NO	NO	NO	NO	NO	YES	Regional	NO	NO	.	.	NO	NO	NO
50	Aspirin	39.2854	Caucasienne	21.4536	14.3684	1.86	No	No	Yes	NO	NO	NO	NO	NO	40.5112	NO	NO	NO	NO	NO	NO	YES	Regional	YES	YES	YES	NO	NO	NO	NO
51	Placebo	30.3135	Caucasienne	31.1846	14.7880	2.14	No	No	Yes	NO	NO	NO	NO	NO	37.2166	YES	YES	NO	NO	NO	NO	NO	None	NO	NO	.	.	YES	NO	NO
52	Placebo	28.3641	Caucasienne	21.3039	15.4188	2.25	No	No	Yes	NO	NO	NO	NO	NO	40.4188	NO	NO	NO	NO	NO	NO	NO	None	NO	NO	.	.	NO	NO	NO
53	Placebo	38.2888	Caucasienne	19.4330	13.5023	2.30	No	No	Yes	NO	NO	NO	NO	NO	38.9308	NO	NO	NO	NO	NO	NO	YES	Regional	YES	YES	YES	NO	NO	NO	NO
54	Aspirin	29.4483	Caucasienne	15.6147	15.6626	1.92	No	No	Yes	NO	NO	NO	NO	NO	38.3769	NO	NO	NO	NO	NO	NO	YES	Regional	NO	NO	.	.	NO	NO	NO
55	Placebo	31.0390	Caucasienne	38.7584	13.4265	1.91	No	No	Yes	NO	NO	NO	NO	NO	40.1408	YES	YES	YES	NO	NO	NO	YES	Regional	NO	NO	.	.	YES	NO	NO
56	Aspirin	33.8179	Caucasienne	27.8520	14.9450	2.72	No	No	Yes	NO	NO	NO	NO	NO	38.8021	NO	NO	NO	NO	NO	NO	YES	Regional	NO	NO	.	.	NO	NO	NO
57	Placebo	25.2676	Caucasienne	16.9370	12.7880	2.24	No	No	Yes	NO	NO	NO	NO	NO	39.9308	NO	NO	NO	NO	NO	NO	YES	Regional	NO	NO	.	.	NO	NO	NO
58	Aspirin	21.3990	Caucasienne	16.4366	14.3493	2.59	No	No	Yes	NO	NO	NO	NO	NO	38.7779	NO	NO	NO	NO	NO	NO	YES	Regional	YES	YES	YES	NO	NO	NO	YES
59	Placebo	29.0103	Caucasienne	22.4082	14.4494	1.97	No	No	Yes	NO	NO	NO	NO	NO	40.8780	NO	NO	NO	NO	NO	NO	YES	Regional	NO	NO	.	.	NO	NO	NO
60	Placebo	25.6181	Caucasienne	24.8410	14.5571	2.10	No	No	Yes	NO	NO	NO	NO	NO	33.4143	NO	NO	NO	NO	NO	YES	YES	General	YES	YES	NO	YES	NO	YES	.
61	Placebo	29.3744	Caucasienne	28.2828	12.3921	1.89	No	No	Yes	NO	NO	NO	NO	NO	37.5349	NO	NO	NO	NO	NO	NO	YES	Regional	NO	YES	YES	NO	NO	NO	NO
62	Placebo	31.1020	Caucasienne	21.9363	12.7286	2.78	No	No	Yes	NO	NO	NO	NO	NO	36.8715	NO	NO	NO	NO	NO	NO	YES	Regional	NO	NO	.	.	NO	NO	NO
63	Placebo	33.5387	Caucasienne	20.9644	14.4469	1.79	No	No	Yes	NO	NO	NO	NO	NO	41.0184	NO	NO	NO	NO	NO	NO	YES	Regional	NO	NO	.	.	NO	NO	NO
64	Placebo	18.6119	Caucasienne	18.8189	14.6541	2.46	No	No	Yes	NO	NO	NO	NO	NO	41.0827	NO	NO	NO	NO	NO	NO	YES	Regional	NO	NO	.	.	NO	NO	NO
65	Placebo	32.2382	Africaine	21.6713	14.3773	1.96	Yes	No	No	NO	NO	NO	NO	NO	41.5201	NO	NO	NO	NO	NO	NO	YES	Regional	NO	.	.	.	NO	NO	NO
66	Aspirin	26.7105	Caucasienne	18.7500	12.9308	1.92	No	No	Yes	NO	NO	NO	NO	NO	41.0737	NO	NO	NO	NO	NO	NO	YES	Regional	NO	YES	YES	NO	NO	NO	NO
67	Placebo	19.4743	Caucasienne	23.0300	14.7968	2.31	No	No	Yes	NO	NO	NO	NO	NO	35.9396	NO	NO	NO	NO	NO	NO	YES	Regional	NO	.	.	.	NO	NO	NO
68	Aspirin	36.7474	Caucasienne	26.2188	13.2255	2.29	No	No	Yes	NO	NO	NO	NO	NO	39.9398	NO	NO	NO	NO	NO	NO	YES	Regional	NO	YES	YES	NO	NO	NO	NO
69	Placebo	32.3012	Africaine	25.3444	13.6202	2.96	No	No	Yes	NO	NO	NO	NO	NO	40.3345	YES	YES	NO	NO	NO	NO	YES	Regional	NO	NO	.	.	YES	NO	YES
70	Aspirin	23.7673	Africaine	28.8415	12.9454	2.47	Yes	No	No	NO	NO	NO	NO	NO	40.2312	NO	NO	NO	NO	NO	NO	YES	Regional	NO	NO	.	.	NO	NO	NO
71	Placebo	26.6804	Africaine	16.1844	12.7217	2.06	No	No	Yes	NO	NO	NO	NO	NO	39.7217	NO	NO	NO	NO	NO	NO	YES	Regional	NO	NO	.	.	NO	NO	YES
72	Placebo	24.4079	Africaine	17.6898	13.7779	2.36	No	No	Yes	NO	NO	NO	NO	NO	36.3493	NO	NO	NO	NO	NO	NO	YES	Regional	NO	NO	.	.	NO	NO	NO
73	Aspirin	28.5558	Africaine	25.5296	13.3045	2.58	No	No	Yes	NO	NO	NO	NO	NO	42.1616	NO	NO	NO	NO	NO	NO	YES	Regional	YES	NO	.	.	NO	NO	.
74	Placebo	19.4853	Africaine	17.1029	13.9325	1.84	Yes	No	No	NO	NO	NO	NO	NO	37.5040	NO	NO	NO	NO	NO	NO	YES	Regional	NO	NO	.	.	NO	NO	.
75	Aspirin	21.0732	Africaine	29.7608	12.8055	2.15	Yes	No	No	NO	NO	NO	NO	NO	32.9484	YES	YES	YES	YES	YES	YES	YES	Regional	YES	NO	.	.	YES	YES	YES
76	Placebo	22.3737	Africaine	19.8178	11.9635	2.00	Yes	No	No	NO	NO	NO	NO	NO	40.3921	NO	NO	NO	NO	NO	NO	YES	Regional	YES	NO	.	.	NO	NO	NO
77	Aspirin	33.5825	Africaine	24.0055	11.9980	2.16	Yes	No	No	NO	NO	NO	NO	NO	36.1408	NO	NO	NO	NO	NO	NO	YES	Regional	NO	.	.	.	NO	NO	YES
78	Placebo	31.7782	Caucasienne	20.0816	12.7045	1.81	Yes	No	No	NO	NO	NO	NO	NO	37.4188	YES	YES	NO	NO	NO	NO	NO	None	NO	YES	YES	NO	YES	NO	NO
79	Aspirin	21.5140	Caucasienne	20.6905	14.2341	1.74	No	No	Yes	NO	NO	NO	NO	NO	41.2341	NO	NO	NO	NO	NO	NO	YES	Regional	YES	NO	.	.	NO	NO	YES
80	Aspirin	25.5606	Africaine	25.0000	15.0499	1.96	Yes	No	No	NO	NO	NO	NO	NO	40.6213	NO	NO	NO	NO	NO	NO	YES	Regional	NO	NO	.	.	NO	NO	NO
81	Placebo	35.2717	Caucasienne	21.3839	14.3602	1.95	No	No	Yes	NO	NO	NO	NO	NO	40.3602	NO	NO	NO	NO	NO	NO	YES	Regional	NO	NO	.	.	NO	NO	NO
82	Aspirin	33.3333	Caucasienne	22.5710	15.0551	1.89	No	No	Yes	NO	NO	NO	NO	NO	40.3409	NO	NO	NO	NO	NO	NO	YES	Regional	NO	NO	.	.	NO	NO	NO
83	Aspirin	23.9918	Caucasienne	22.7190	15.5023	1.72	Yes	No	No	NO	NO	NO	NO	NO	39.6451	NO	NO	NO	NO	NO	NO	YES	Regional	NO	NO	.	.	NO	NO	.
84	Aspirin	25.4374	Caucasienne	20.4294	13.0745	1.63	No	Yes	No	NO	NO	NO	NO	NO	40.6459	NO	NO	NO	NO	NO	NO	YES	Regional	YES	NO	.	.	NO	NO	NO
85	Aspirin	27.4305	Caucasienne	22.0386	15.5038	1.82	No	No	Yes	NO	NO	NO	NO	NO	41.6466	NO	NO	NO	NO	NO	NO	YES	Regional	YES	NO	.	.	NO	NO	NO
86	Aspirin	23.9069	Caucasienne	24.8410	12.8428	2.05	No	No	Yes	NO	NO	NO	NO	NO	41.2714	NO	NO	NO	NO	NO	NO	YES	Regional	NO	NO	.	.	NO	NO	YES
87	Placebo	27.1540	Caucasienne	24.3141	14.7895	1.03	No	Yes	No	NO	NO	NO	NO	NO	39.7895	NO	NO	NO	NO	NO	NO	YES	Regional	NO	YES	YES	YES	NO	NO	NO
88	Placebo	30.6475	Caucasienne	22.0386	13.2932	1.95	No	No	Yes	NO	NO	NO	NO	NO	38.5789	YES	YES	YES	NO	NO	NO	YES	Regional	NO	NO	.	.	NO	NO	YES
89	Aspirin	30.8337	Caucasienne	17.9089	15.0912	1.80	No	No	Yes	NO	NO	NO	NO	NO	34.5198	YES	YES	NO	NO	NO	NO	YES	Regional	YES	YES	YES	NO	YES	NO	YES
90	Placebo	33.2348	Caucasienne	23.0518	15.6848	1.81	No	No	Yes	NO	NO	NO	NO	NO	38.2563	NO	NO	NO	NO	NO	NO	YES	Regional	NO	NO	.	.	NO	NO	.
91	Aspirin	28.3368	Caucasienne	32.7694	14.6597	1.88	No	No	Yes	NO	NO	NO	NO	NO	38.5169	NO	NO	NO	NO	NO	NO	YES	Regional	YES	NO	.	.	NO	NO	YES
92	Aspirin	25.3388	Caucasienne	32.2979	14.4474	.	No	Yes	No	NO	NO	NO	NO	NO	39.5902	NO	NO	NO	NO	NO	NO	YES	Regional	NO	YES	YES	NO	NO	NO	YES
93	Placebo	29.3224	Caucasienne	21.7993	14.2166	2.38	Yes	No	No	NO	NO	NO	NO	NO	39.6451	NO	NO	NO	NO	NO	NO	YES	Regional	NO	NO	.	.	NO	NO	NO
94	Aspirin	22.7077	Caucasienne	16.7969	14.4143	2.08	No	No	Yes	NO	NO	NO	NO	NO	39.2714	NO	NO	NO	NO	NO	NO	YES	Regional	YES	NO	.	.	NO	NO	NO
95	Aspirin	39.6030	Caucasienne	43.9798	12.0333	2.05	No	No	Yes	NO	NO	NO	YES	NO	41.0333	NO	NO	NO	NO	NO	NO	YES	Regional	NO	NO	.	.	NO	NO	NO
96	Aspirin	26.7899	Caucasienne	23.6244	13.3602	2.37	Yes	No	No	NO	NO	NO	NO	NO	41.0745	NO	NO	NO	NO	NO	NO	YES	Regional	NO	NO	.	.	NO	NO	NO
97	Placebo	27.0637	Caucasienne	23.5078	14.5030	1.89	No	No	Yes	NO	NO	NO	NO	NO	41.5030	NO	NO	NO	NO	NO	NO	YES	Regional	NO	YES	YES	NO	NO	NO	NO
98	Placebo	25.8508	Caucasienne	23.0300	13.1408	2.14	Yes	No	No	NO	NO	NO	NO	NO	37.4265	NO	NO	NO	NO	NO	NO	YES	Regional	YES	NO	.	.	NO	NO	NO
99	Aspirin	28.3778	Caucasienne	23.2438	13.8755	1.81	No	No	Yes	NO	NO	NO	NO	NO	40.1612	NO	NO	NO	NO	NO	NO	YES	Regional	NO	NO	.	.	NO	NO	NO
100	Placebo	29.2101	Caucasienne	23.3067	12.2714	2.41	No	No	Yes	NO	NO	NO	NO	NO	41.8428	NO	NO	NO	NO	NO	NO	YES	Regional	NO	NO	.	.	NO	NO	NO
101	Aspirin	21.6263	Africaine	18.6709	13.7000	1.96	Yes	No	No	NO	NO	NO	NO	NO	38.4143	NO	NO	NO	NO	NO	NO	YES	Regional	NO	NO	.	.	NO	NO	NO
102	Aspirin	31.5784	Africaine	29.3199	13.6630	2.33	No	No	Yes	NO	NO	NO	NO	NO	39.2344	YES	YES	YES	NO	NO	NO	YES	Regional	YES	NO	.	.	YES	NO	NO
103	Placebo	27.9480	Asiatique	17.5278	13.0636	2.65	No	No	Yes	NO	NO	NO	NO	NO	39.4922	NO	NO	NO	NO	NO	NO	YES	Regional	NO	NO	.	.	NO	NO	NO
104	Placebo	39.4251	Caucasienne	21.0077	12.6597	1.72	No	No	Yes	NO	NO	NO	NO	NO	37.8026	NO	NO	NO	NO	NO	NO	YES	Regional	YES	NO	.	.	NO	NO	NO
105	Aspirin	33.1061	Caucasienne	23.3887	15.5921	1.73	No	No	Yes	NO	NO	NO	NO	NO	40.3064	NO	NO	NO	NO	NO	NO	YES	Regional	NO	NO	.	.	NO	NO	NO
106	Placebo	29.3634	Caucasienne	26.6436	14.2932	2.12	No	No	Yes	NO	NO	NO	NO	NO	41.0075	NO	NO	NO	NO	NO	NO	YES	Regional	NO	NO	.	.	NO	NO	NO
107	Placebo	27.6797	Caucasienne	22.5827	14.2255	2.46	No	No	Yes	NO	NO	NO	NO	NO	39.0827	NO	NO	NO	NO	NO	NO	YES	Regional	NO	NO	.	.	NO	NO	NO
108	Placebo	30.2806	Asiatique	21.9261	16.1612	2.07	No	No	Yes	NO	NO	NO	NO	NO	40.1612	NO	NO	NO	NO	NO	NO	YES	Regional	NO	NO	.	.	NO	NO	NO
109	Placebo	28.8022	Caucasienne	20.4152	13.4429	1.94	No	No	Yes	NO	NO	NO	NO	NO	33.3001	NO	NO	NO	NO	NO	YES	YES	Regional	NO	YES	NO	YES	NO	NO	YES
110	Aspirin	35.2225	Caucasienne	25.0593	12.2173	1.98	No	No	Yes	NO	NO	NO	NO	NO	39.0745	NO	NO	NO	NO	NO	NO	YES	Regional	NO	NO	.	.	NO	NO	NO
111	Placebo	35.6715	Caucasienne	21.9899	15.6350	1.84	No	No	Yes	NO	NO	NO	NO	NO	40.3493	NO	NO	NO	NO	NO	NO	YES	Regional	NO	NO	.	.	NO	NO	NO
112	Placebo	18.7734	Africaine	23.4375	13.5111	2.05	No	No	Yes	NO	NO	NO	NO	NO	37.6539	NO	NO	NO	NO	NO	NO	YES	Regional	NO	NO	.	.	NO	NO	NO
113	Aspirin	30.8583	Caucasienne	18.8268	13.5201	1.72	No	No	Yes	NO	NO	NO	NO	NO	41.0915	NO	NO	NO	NO	NO	NO	YES	Regional	NO	NO	.	.	NO	NO	YES
114	Aspirin	20.1780	Caucasienne	17.5781	14.7779	2.09	No	No	Yes	NO	NO	NO	NO	NO	38.6350	NO	NO	NO	NO	NO	NO	YES	Regional	NO	NO	.	.	NO	NO	NO
115	Placebo	26.6311	Caucasienne	26.5643	13.8428	1.84	No	No	Yes	NO	NO	NO	NO	NO	36.8428	NO	NO	NO	NO	NO	NO	YES	Regional	NO	YES	NO	YES	NO	NO	NO
116	Placebo	25.9658	Caucasienne	22.9591	13.2307	2.27	Yes	No	No	NO	NO	NO	NO	NO	40.5164	NO	NO	NO	NO	NO	NO	NO	None	NO	NO	.	.	NO	NO	NO
117	Aspirin	30.0616	Caucasienne	20.0610	13.3740	1.47	No	Yes	No	NO	NO	NO	NO	NO	38.5169	NO	NO	NO	NO	NO	NO	YES	Regional	NO	NO	.	.	NO	NO	NO
118	Placebo	18.0726	Caucasienne	17.9688	11.9980	1.35	No	Yes	No	NO	NO	NO	NO	NO	40.1408	NO	NO	NO	NO	NO	NO	YES	Regional	NO	NO	.	.	NO	NO	NO
119	Aspirin	26.6995	Caucasienne	18.6851	12.1134	2.97	Yes	No	No	NO	NO	NO	NO	NO	39.8277	NO	NO	NO	NO	NO	NO	NO	None	NO	NO	.	.	NO	NO	YES
120	Placebo	21.5770	Caucasienne	18.0260	14.0752	1.13	No	Yes	No	NO	NO	NO	NO	NO	40.9323	NO	NO	NO	NO	NO	NO	NO	None	NO	NO	.	.	NO	NO	NO
121	Placebo	35.6660	Caucasienne	21.6311	14.8058	1.90	No	No	Yes	NO	NO	NO	NO	NO	42.2344	NO	NO	NO	NO	NO	NO	YES	Regional	NO	YES	YES	NO	NO	NO	NO
122	Aspirin	33.0815	Caucasienne	19.9219	11.8474	1.92	Yes	No	No	NO	NO	NO	NO	NO	39.1331	NO	NO	NO	NO	NO	NO	YES	Regional	NO	YES	YES	NO	NO	NO	NO
123	Aspirin	26.5572	Caucasienne	23.0300	14.6639	1.80	No	No	Yes	NO	NO	NO	NO	NO	41.2353	YES	YES	YES	NO	NO	NO	YES	Regional	NO	NO	.	.	NO	NO	YES
124	Placebo	32.2519	Caucasienne	23.9224	13.1408	1.90	Yes	No	No	NO	NO	NO	NO	NO	38.9980	NO	NO	NO	NO	NO	NO	YES	Regional	YES	YES	YES	NO	NO	NO	NO
125	Placebo	26.3573	Caucasienne	21.4692	13.3001	2.36	No	No	Yes	NO	NO	NO	NO	NO	40.7286	NO	NO	NO	NO	NO	NO	YES	Regional	NO	NO	.	.	NO	NO	NO
126	Placebo	21.8891	Africaine	27.2493	14.0915	1.89	No	No	Yes	NO	NO	NO	NO	NO	41.8058	NO	NO	NO	NO	NO	NO	YES	Regional	NO	NO	.	.	NO	NO	NO
127	Aspirin	33.1581	Caucasienne	18.7500	14.0188	1.74	No	No	Yes	NO	NO	NO	NO	NO	40.5902	NO	NO	NO	NO	NO	NO	YES	Regional	YES	YES	YES	NO	NO	NO	YES
128	Placebo	32.9829	Caucasienne	20.7967	14.3493	2.09	No	No	Yes	NO	NO	NO	NO	NO	38.3493	NO	NO	NO	NO	NO	NO	YES	Regional	NO	NO	.	.	NO	NO	YES
129	Aspirin	31.1978	Caucasienne	19.9594	14.5923	1.91	No	No	Yes	NO	NO	NO	NO	NO	30.3066	YES	YES	NO	NO	NO	YES	YES	Regional	YES	YES	YES	NO	YES	NO	YES
130	Placebo	31.3101	Caucasienne	18.0785	14.2173	1.88	No	No	Yes	NO	NO	NO	NO	NO	39.9316	NO	NO	NO	NO	NO	NO	YES	Regional	NO	YES	YES	NO	NO	NO	NO
131	Placebo	25.1006	Caucasienne	19.3625	14.3602	1.92	No	No	Yes	NO	NO	NO	NO	NO	41.2173	NO	NO	NO	NO	NO	NO	YES	Regional	NO	.	.	.	NO	NO	.
132	Placebo	32.2710	Caucasienne	26.1719	13.8755	1.96	No	No	Yes	NO	NO	NO	NO	NO	.	YES	.	.	.	.	.	.	.	.	.	.	.	.	.	.
133	Aspirin	31.2444	Caucasienne	21.3039	14.7286	1.78	No	No	Yes	NO	NO	NO	NO	NO	40.4429	NO	NO	NO	NO	NO	NO	NO	None	NO	YES	YES	NO	NO	NO	NO
134	Placebo	26.6092	Africaine	21.4844	12.5112	2.09	No	No	Yes	NO	NO	NO	NO	NO	41.2255	NO	NO	NO	NO	NO	NO	YES	Regional	NO	.	.	.	NO	NO	.
135	Aspirin	28.0602	Caucasienne	20.5499	13.4773	1.92	No	No	Yes	NO	NO	NO	NO	NO	39.0488	NO	NO	NO	NO	NO	NO	YES	Regional	YES	YES	YES	NO	NO	NO	NO
136	Placebo	32.6516	Caucasienne	39.3282	13.8759	2.71	No	No	Yes	NO	NO	NO	NO	NO	34.8759	YES	YES	YES	NO	YES	NO	YES	Regional	YES	.	.	.	YES	NO	NO
137	Placebo	23.8439	Caucasienne	18.8707	15.6202	1.86	No	No	Yes	NO	NO	NO	NO	NO	39.0488	NO	NO	NO	NO	NO	NO	NO	None	NO	NO	.	.	NO	NO	NO
138	Aspirin	23.3922	Caucasienne	19.0520	15.8646	1.88	No	No	Yes	NO	NO	NO	NO	NO	.	YES	.	.	.	.	.	.	.	.	.	.	.	.	.	.
139	Aspirin	26.9514	Caucasienne	25.8478	14.9450	1.92	No	No	Yes	NO	NO	NO	NO	NO	40.5164	NO	NO	NO	NO	NO	NO	YES	Regional	NO	NO	.	.	NO	NO	YES
140	Placebo	24.2327	Africaine	23.1111	14.7895	1.96	No	No	Yes	NO	NO	NO	NO	NO	39.0752	NO	NO	NO	NO	NO	NO	YES	Regional	YES	NO	.	.	NO	NO	.
141	Placebo	20.4819	Caucasienne	28.1250	13.9776	2.29	Yes	No	No	NO	NO	NO	NO	NO	36.4062	NO	NO	NO	NO	NO	NO	YES	Regional	YES	NO	.	.	NO	NO	NO
142	Placebo	26.7351	Africaine	18.7500	12.2932	2.17	Yes	No	No	NO	NO	NO	NO	NO	41.2932	NO	NO	NO	NO	NO	NO	YES	Regional	YES	YES	NO	YES	NO	NO	YES
143	Placebo	26.6146	Caucasienne	23.8281	13.8068	1.84	Yes	No	No	NO	NO	.	NO	NO	41.5210	NO	NO	NO	NO	NO	NO	YES	Regional	NO	NO	.	.	NO	NO	YES
144	Placebo	27.1211	Caucasienne	20.9366	12.2714	2.05	No	No	Yes	NO	NO	NO	NO	NO	37.7000	NO	NO	NO	NO	NO	NO	YES	Regional	NO	NO	.	.	NO	NO	YES
145	Placebo	37.7906	Caucasienne	22.2656	12.3493	2.23	No	No	Yes	NO	NO	NO	NO	NO	38.4922	NO	NO	NO	NO	NO	NO	YES	Regional	YES	NO	.	.	NO	NO	NO
146	Placebo	24.0602	Caucasienne	27.6361	13.2255	2.32	No	No	Yes	NO	NO	NO	NO	NO	39.6541	NO	NO	NO	NO	NO	NO	YES	Regional	NO	NO	.	.	NO	NO	NO
147	Placebo	24.5229	Caucasienne	23.8751	13.2312	1.96	No	No	Yes	NO	NO	NO	NO	NO	40.6597	NO	NO	NO	NO	NO	NO	YES	Regional	NO	NO	.	.	NO	NO	YES
148	Placebo	21.1663	Caucasienne	36.9822	12.9980	2.23	No	No	Yes	NO	NO	NO	YES	NO	37.5694	YES	YES	YES	NO	YES	NO	YES	.	NO	NO	.	.	YES	NO	NO
149	Placebo	24.9254	Caucasienne	19.1001	13.5210	1.92	No	No	Yes	NO	NO	.	NO	NO	40.0925	NO	NO	NO	NO	NO	NO	YES	Regional	NO	NO	.	.	NO	NO	YES
150	Placebo	22.7625	Caucasienne	25.9516	12.6639	2.15	No	No	Yes	NO	NO	NO	NO	NO	40.9496	NO	NO	NO	NO	NO	NO	YES	Regional	YES	NO	.	.	NO	NO	YES
151	Aspirin	26.8474	Caucasienne	23.8281	13.0209	2.01	No	No	Yes	NO	NO	NO	NO	NO	36.7351	NO	NO	NO	NO	NO	NO	YES	Regional	NO	NO	.	.	NO	NO	NO
152	Placebo	23.3511	Caucasienne	24.9770	13.9642	2.06	No	No	Yes	NO	NO	NO	NO	NO	27.5356	NO	NO	NO	NO	NO	YES	YES	Regional	NO	NO	.	.	NO	NO	YES
153	Aspirin	26.6037	Caucasienne	20.4294	12.5858	1.90	No	No	Yes	NO	NO	NO	NO	NO	38.5858	NO	NO	NO	NO	NO	NO	YES	Regional	NO	NO	.	.	NO	NO	YES
154	Aspirin	28.1834	Caucasienne	23.4375	13.1503	2.02	No	No	Yes	NO	NO	NO	NO	NO	36.7217	NO	NO	NO	NO	NO	NO	YES	Regional	NO	NO	.	.	NO	NO	NO
155	Placebo	25.2731	Caucasienne	18.2531	12.9980	1.98	No	No	Yes	NO	NO	NO	NO	NO	39.8551	NO	NO	NO	NO	NO	NO	YES	Regional	NO	NO	.	.	NO	NO	NO
156	Placebo	41.0212	Caucasienne	24.1633	14.4837	2.89	No	No	Yes	NO	NO	NO	NO	NO	40.7694	NO	NO	NO	NO	NO	NO	YES	Regional	YES	NO	.	.	NO	NO	YES
157	Aspirin	29.2731	Caucasienne	19.4674	13.4474	1.84	No	No	Yes	NO	NO	NO	NO	NO	36.5902	NO	NO	NO	NO	NO	NO	YES	Regional	NO	NO	.	.	NO	NO	NO
158	Placebo	29.5551	Caucasienne	20.5457	14.4474	2.27	Yes	No	No	NO	NO	NO	NO	NO	41.0188	NO	NO	NO	NO	NO	NO	YES	Regional	NO	NO	.	.	NO	NO	NO
159	Aspirin	24.4764	Caucasienne	22.8624	12.6350	2.42	No	No	Yes	NO	NO	NO	NO	NO	37.9207	NO	NO	NO	NO	NO	NO	YES	Regional	YES	YES	NO	YES	NO	NO	NO
160	Aspirin	24.6051	Africaine	23.4375	13.8755	1.74	No	No	Yes	NO	NO	NO	NO	NO	39.3041	NO	NO	NO	NO	NO	NO	YES	Regional	NO	NO	.	.	NO	NO	NO
161	Placebo	25.3881	Caucasienne	26.9896	13.2166	2.21	No	No	Yes	YES	NO	NO	NO	NO	38.3594	NO	NO	NO	NO	NO	NO	YES	Regional	NO	NO	.	.	NO	NO	YES
162	Aspirin	24.0575	Caucasienne	19.4674	13.6848	1.70	No	No	Yes	NO	NO	NO	NO	NO	38.8277	NO	NO	NO	NO	NO	NO	YES	Regional	NO	NO	.	.	NO	NO	YES
163	Aspirin	21.3580	Caucasienne	17.8980	12.8277	1.80	No	No	Yes	NO	NO	NO	NO	NO	28.9705	NO	NO	NO	NO	NO	YES	YES	Regional	NO	NO	.	.	NO	NO	YES
164	Placebo	28.1916	Caucasienne	22.0386	14.4494	1.87	No	No	Yes	NO	NO	NO	NO	NO	39.0209	NO	NO	NO	NO	NO	NO	YES	Regional	YES	NO	.	.	NO	NO	NO
165	Placebo	25.4565	Caucasienne	17.6898	12.2166	1.94	No	No	Yes	NO	NO	NO	NO	NO	39.0737	YES	YES	NO	NO	NO	NO	YES	Regional	NO	NO	.	.	YES	NO	.
166	Placebo	24.1615	Indienne	18.5910	14.6626	1.79	No	No	Yes	NO	NO	NO	NO	NO	39.9484	NO	NO	NO	NO	NO	NO	YES	Regional	YES	NO	.	.	NO	NO	YES
167	Aspirin	39.1075	Caucasienne	20.5457	12.7122	2.22	Yes	No	No	NO	NO	NO	NO	NO	39.4265	NO	NO	NO	NO	NO	NO	YES	Regional	YES	NO	.	.	NO	NO	NO
168	Placebo	27.5455	Caucasienne	22.4766	11.3345	1.22	No	Yes	No	NO	NO	NO	NO	NO	39.7630	NO	NO	NO	NO	NO	NO	YES	Regional	NO	NO	.	.	NO	NO	NO
169	Placebo	32.2656	Africaine	19.3772	15.4494	2.67	No	No	Yes	NO	NO	NO	NO	NO	41.7351	NO	NO	NO	NO	NO	NO	YES	Regional	YES	NO	.	.	NO	NO	.
170	Aspirin	24.4490	Caucasienne	27.6817	15.6459	1.85	No	No	Yes	NO	NO	NO	NO	NO	36.9316	NO	NO	NO	NO	NO	NO	YES	Regional	NO	NO	.	.	NO	NO	NO
171	Aspirin	28.5311	Caucasienne	19.1327	14.9980	1.91	No	No	Yes	NO	NO	NO	NO	NO	36.2837	YES	YES	NO	NO	NO	NO	YES	Regional	NO	NO	.	.	YES	NO	.
172	Aspirin	31.0418	Caucasienne	23.5883	13.1563	1.45	No	Yes	No	NO	NO	NO	NO	NO	40.0134	NO	NO	NO	NO	NO	NO	YES	Regional	NO	NO	.	.	NO	NO	NO
173	Aspirin	22.6256	Caucasienne	16.8962	15.0075	1.85	No	No	Yes	NO	NO	NO	NO	NO	40.0075	NO	NO	NO	NO	NO	NO	YES	Regional	NO	NO	.	.	NO	NO	NO
174	Aspirin	22.5106	Caucasienne	22.2656	13.5898	2.04	No	No	Yes	NO	NO	NO	NO	NO	41.3041	NO	NO	NO	NO	NO	NO	YES	Regional	NO	NO	.	.	NO	NO	YES
175	Aspirin	33.6756	Caucasienne	19.0311	15.2851	1.94	No	No	Yes	NO	NO	NO	NO	NO	38.2851	NO	NO	NO	NO	NO	NO	YES	Regional	NO	NO	.	.	NO	NO	NO
176	Aspirin	21.2621	Caucasienne	21.7784	13.7642	2.26	No	No	Yes	NO	NO	NO	NO	NO	40.6213	NO	NO	NO	NO	NO	NO	YES	Regional	NO	NO	.	.	NO	NO	NO
177	Aspirin	28.3833	Caucasienne	25.2363	13.8021	2.75	No	No	Yes	NO	NO	YES	NO	NO	37.3736	NO	NO	NO	NO	NO	NO	NO	None	NO	NO	.	.	NO	NO	NO
178	Placebo	26.4860	Caucasienne	18.3143	15.1612	1.76	Yes	No	No	NO	NO	NO	NO	NO	39.3041	NO	NO	NO	NO	NO	NO	NO	None	NO	NO	.	.	NO	NO	NO
179	Placebo	23.9097	Caucasienne	21.3039	13.2312	2.53	Yes	No	No	NO	NO	NO	NO	NO	39.9454	NO	NO	NO	NO	NO	NO	NO	None	NO	NO	.	.	NO	NO	NO
180	Placebo	44.0630	Caucasienne	21.8300	13.2714	1.87	No	No	Yes	NO	NO	NO	NO	NO	41.1286	NO	NO	NO	NO	NO	NO	YES	Regional	NO	NO	.	.	NO	NO	NO
181	Placebo	25.3881	Caucasienne	29.7339	13.7779	1.92	No	No	Yes	NO	NO	NO	NO	NO	38.0636	NO	NO	NO	NO	NO	NO	YES	Regional	NO	NO	.	.	NO	NO	NO
182	Placebo	27.2471	Africaine	21.0498	13.6539	2.17	No	No	Yes	NO	NO	NO	NO	NO	39.7968	NO	NO	NO	NO	NO	NO	YES	Regional	NO	NO	.	.	NO	NO	NO
183	Placebo	21.3333	Caucasienne	21.9671	12.5694	1.89	No	No	Yes	NO	NO	NO	NO	NO	39.2837	YES	YES	NO	NO	NO	NO	YES	Regional	NO	NO	.	.	YES	NO	NO
184	Aspirin	26.4723	Caucasienne	18.6851	13.9454	1.98	No	No	Yes	NO	NO	NO	NO	NO	40.6597	NO	NO	NO	NO	NO	NO	YES	Regional	NO	NO	.	.	NO	NO	NO
185	Placebo	29.6619	Caucasienne	24.2188	13.3041	2.05	No	No	Yes	NO	NO	NO	NO	NO	38.0184	NO	NO	NO	NO	NO	NO	NO	None	NO	NO	.	.	NO	NO	NO
186	Aspirin	26.0917	Africaine	34.1598	14.3773	2.27	No	No	Yes	NO	NO	YES	NO	NO	41.0915	YES	YES	NO	NO	NO	NO	YES	General	YES	NO	.	.	YES	NO	NO
187	Placebo	27.5866	Caucasienne	20.0796	14.0184	1.87	No	No	Yes	NO	NO	NO	NO	NO	39.1612	NO	NO	NO	NO	NO	NO	YES	General	YES	NO	.	.	NO	NO	NO
188	Aspirin	26.0123	Caucasienne	21.6311	15.2065	1.86	No	No	Yes	NO	NO	.	NO	NO	38.6350	YES	YES	YES	NO	NO	NO	YES	Regional	NO	NO	.	.	NO	NO	NO
189	Aspirin	26.6010	Caucasienne	20.3223	12.9857	1.72	No	No	Yes	NO	NO	NO	NO	NO	41.5571	NO	NO	NO	NO	NO	NO	YES	Regional	NO	NO	.	.	NO	NO	YES
190	Aspirin	27.3676	Africaine	30.4832	11.9902	1.72	No	No	Yes	NO	NO	NO	NO	NO	38.7045	NO	NO	NO	NO	NO	NO	YES	Regional	NO	NO	.	.	NO	NO	NO
191	Placebo	23.1184	Caucasienne	21.2990	15.6597	1.95	No	No	Yes	NO	NO	NO	NO	NO	37.2312	NO	NO	NO	NO	NO	NO	YES	Regional	NO	NO	.	.	NO	NO	NO
192	Aspirin	27.9124	Caucasienne	20.2848	14.8068	2.69	Yes	No	No	NO	NO	YES	NO	NO	39.0925	NO	NO	NO	NO	NO	NO	YES	Regional	NO	NO	.	.	NO	NO	NO
193	Placebo	23.5811	Caucasienne	19.7239	13.5349	2.40	No	No	Yes	NO	NO	NO	NO	NO	40.8206	NO	NO	NO	NO	NO	NO	YES	Regional	NO	NO	.	.	NO	NO	NO
194	Aspirin	27.5784	Caucasienne	20.3125	13.6848	2.35	No	No	Yes	NO	NO	NO	NO	NO	37.6848	YES	YES	NO	NO	NO	NO	YES	Regional	NO	NO	.	.	YES	NO	NO
195	Placebo	27.2553	Caucasienne	20.8325	15.2065	1.94	No	No	Yes	NO	NO	YES	NO	NO	35.2065	YES	YES	NO	NO	NO	NO	YES	Regional	YES	NO	.	.	YES	NO	NO
196	Placebo	30.6366	Caucasienne	21.3039	15.5420	2.32	No	No	Yes	NO	NO	NO	NO	NO	41.3991	NO	NO	NO	NO	NO	NO	YES	Regional	YES	NO	.	.	NO	NO	NO
197	Placebo	27.2635	Caucasienne	21.8750	13.7286	1.90	Yes	No	No	NO	NO	NO	NO	NO	39.7286	NO	NO	NO	NO	NO	NO	YES	Regional	NO	NO	.	.	NO	NO	NO
198	Aspirin	32.5257	Caucasienne	30.0781	14.0745	2.22	No	No	Yes	NO	NO	.	NO	NO	16.3602	YES	.	NO	NO	NO	YES	NO	None	NO	NO	.	.	.	YES	YES
199	Placebo	28.7803	Caucasienne	21.7993	15.6626	1.76	No	No	Yes	NO	NO	NO	NO	NO	40.5198	NO	NO	NO	NO	NO	NO	NO	None	NO	NO	.	.	NO	NO	NO
200	Placebo	27.5209	Caucasienne	17.8748	15.5921	2.00	No	No	Yes	NO	NO	NO	NO	NO	38.3064	YES	YES	NO	NO	NO	NO	YES	Regional	YES	NO	.	.	YES	NO	NO
201	Aspirin	23.9261	Africaine	24.2188	14.0925	1.75	No	No	Yes	NO	NO	NO	NO	NO	38.9496	NO	NO	NO	NO	NO	NO	YES	Regional	YES	NO	.	.	NO	NO	NO
202	Placebo	24.9665	Caucasienne	26.3980	14.2255	1.90	No	No	Yes	NO	NO	YES	NO	NO	37.9398	NO	NO	NO	NO	NO	NO	YES	Regional	NO	NO	.	.	NO	NO	NO
203	Aspirin	22.6338	Caucasienne	18.4202	12.5023	2.14	No	No	Yes	NO	NO	NO	NO	NO	38.3594	YES	YES	NO	NO	NO	NO	YES	Regional	YES	NO	.	.	YES	NO	NO
204	Placebo	25.0979	Caucasienne	28.4055	15.5169	1.98	No	No	Yes	NO	NO	NO	NO	NO	38.0883	NO	NO	NO	NO	NO	NO	YES	Regional	NO	NO	.	.	NO	NO	NO
205	Aspirin	33.2183	Africaine	26.0790	13.9857	2.10	No	No	Yes	NO	NO	NO	NO	NO	38.5571	NO	NO	NO	NO	NO	NO	YES	Regional	YES	NO	.	.	NO	NO	NO
206	Placebo	36.0630	Caucasienne	21.0077	15.1568	1.74	No	No	Yes	NO	NO	NO	NO	NO	41.5854	NO	NO	NO	NO	NO	NO	YES	Regional	NO	NO	.	.	NO	NO	YES
207	Aspirin	24.3368	Caucasienne	17.5278	13.5902	1.73	No	No	Yes	NO	NO	NO	NO	NO	39.8759	NO	NO	NO	NO	NO	NO	YES	Regional	NO	NO	.	.	NO	NO	.
208	Aspirin	28.6516	Caucasienne	24.6548	14.4360	2.38	Yes	No	No	NO	NO	NO	NO	NO	34.7217	NO	NO	NO	NO	NO	NO	NO	None	NO	YES	YES	NO	NO	NO	YES
209	Placebo	31.8658	Caucasienne	21.3859	14.9450	2.69	No	No	Yes	NO	NO	NO	NO	NO	41.6593	NO	NO	NO	NO	NO	NO	YES	Regional	NO	NO	.	.	NO	NO	.
210	Aspirin	24.4517	Caucasienne	17.9282	13.8021	1.71	No	No	Yes	NO	NO	NO	NO	NO	37.6593	NO	NO	NO	NO	NO	NO	YES	Regional	NO	YES	YES	NO	NO	NO	NO
211	Aspirin	28.7091	Caucasienne	19.8141	15.1572	2.52	No	No	Yes	NO	NO	NO	NO	NO	40.7286	YES	YES	NO	NO	NO	NO	YES	Regional	NO	NO	.	.	YES	NO	NO
212	Placebo	33.7495	Caucasienne	22.5896	14.3001	2.17	No	No	Yes	NO	NO	NO	NO	NO	38.4429	NO	NO	NO	NO	NO	NO	YES	Regional	NO	NO	.	.	NO	NO	NO
213	Aspirin	28.0630	Caucasienne	24.5578	15.5694	2.01	No	No	Yes	NO	NO	NO	NO	NO	38.4265	YES	YES	YES	YES	NO	NO	YES	Regional	YES	YES	YES	NO	NO	NO	NO
214	Aspirin	28.5996	Caucasienne	23.3355	14.3991	2.00	No	No	Yes	NO	NO	YES	YES	NO	41.2563	NO	NO	NO	NO	NO	NO	YES	Regional	NO	NO	.	.	NO	NO	NO
215	Aspirin	30.0753	Caucasienne	19.1001	14.0827	2.93	Yes	No	No	NO	NO	NO	NO	NO	37.9398	YES	YES	YES	NO	NO	NO	YES	Regional	NO	NO	.	.	YES	NO	NO
216	Aspirin	28.2601	Caucasienne	18.8092	14.7350	2.22	No	No	Yes	NO	NO	NO	NO	NO	41.0207	NO	NO	NO	NO	NO	NO	YES	Regional	YES	NO	.	.	NO	NO	.
217	Aspirin	32.2108	Caucasienne	20.7031	14.5210	1.75	No	No	Yes	NO	NO	NO	NO	NO	40.9496	YES	YES	NO	NO	NO	NO	YES	Regional	YES	NO	.	.	YES	NO	NO
218	Placebo	30.6502	Caucasienne	17.5278	14.2255	2.60	No	No	Yes	NO	NO	NO	NO	NO	38.7969	NO	NO	NO	NO	NO	NO	YES	Regional	NO	NO	.	.	NO	NO	NO
219	Placebo	35.0691	Caucasienne	19.0311	15.9398	2.11	No	No	Yes	NO	NO	NO	NO	NO	41.3684	NO	NO	NO	NO	NO	NO	YES	Regional	NO	NO	.	.	NO	NO	NO
220	Placebo	32.4107	Caucasienne	20.2020	14.8778	2.09	No	No	Yes	NO	NO	NO	NO	NO	40.1635	NO	NO	NO	NO	NO	NO	YES	Regional	NO	NO	.	.	NO	NO	YES
221	Aspirin	21.7303	Caucasienne	19.9219	12.1503	2.48	Yes	No	No	NO	NO	NO	NO	NO	41.4360	NO	NO	NO	NO	NO	NO	YES	Regional	YES	.	.	.	NO	NO	NO
222	Placebo	25.9001	Caucasienne	19.1406	13.3991	2.72	No	No	Yes	NO	NO	NO	NO	NO	39.3991	YES	YES	NO	NO	NO	NO	YES	Regional	YES	NO	.	.	YES	NO	NO
223	Placebo	28.3997	Caucasienne	24.3418	13.3740	1.82	No	No	Yes	NO	NO	NO	NO	NO	36.5169	YES	YES	NO	NO	NO	NO	YES	Regional	YES	NO	.	.	YES	NO	NO
224	Aspirin	20.6653	Africaine	21.5045	12.9902	1.23	No	Yes	No	NO	NO	NO	NO	NO	41.2760	NO	NO	NO	NO	NO	NO	YES	Regional	NO	NO	.	.	NO	NO	NO
225	Placebo	29.5441	Caucasienne	19.5717	13.2991	.	No	Yes	No	NO	NO	NO	NO	NO	40.5849	NO	NO	NO	NO	NO	NO	YES	Regional	NO	NO	.	.	NO	NO	NO
226	Aspirin	34.5462	Caucasienne	22.7732	12.1134	2.03	No	No	Yes	NO	NO	NO	NO	NO	36.6848	NO	NO	NO	NO	NO	NO	YES	Regional	NO	YES	YES	NO	NO	NO	NO
227	Aspirin	28.8953	Caucasienne	22.6800	14.7283	2.03	Yes	No	No	NO	NO	NO	NO	NO	40.5854	NO	NO	NO	NO	NO	NO	YES	Regional	NO	NO	.	.	NO	NO	YES
228	Aspirin	28.6215	Caucasienne	23.4375	14.8780	2.27	Yes	No	No	NO	NO	NO	NO	NO	41.1637	NO	NO	NO	NO	NO	NO	YES	Regional	YES	YES	YES	NO	NO	NO	NO
229	Placebo	29.9740	Caucasienne	25.3155	14.9857	1.79	No	No	Yes	NO	NO	NO	NO	NO	40.2714	NO	NO	NO	NO	NO	NO	YES	Regional	NO	NO	.	.	NO	NO	NO
230	Aspirin	38.9213	Caucasienne	21.9671	13.4429	1.84	No	No	Yes	NO	NO	YES	NO	NO	40.0144	NO	NO	NO	NO	NO	NO	YES	Regional	NO	.	.	.	NO	NO	NO
231	Aspirin	29.5606	Caucasienne	23.6340	15.5898	2.10	No	No	Yes	NO	NO	NO	NO	NO	39.7326	YES	YES	NO	NO	NO	NO	NO	None	NO	NO	.	.	YES	NO	NO
232	Aspirin	22.9131	Caucasienne	21.0498	14.2180	1.96	Yes	No	No	NO	NO	NO	NO	NO	40.7895	NO	NO	NO	NO	NO	NO	YES	Regional	NO	NO	.	.	NO	NO	.
233	Aspirin	24.6708	Caucasienne	21.8300	15.1408	1.85	No	No	Yes	NO	NO	NO	NO	NO	37.7122	NO	NO	NO	NO	NO	NO	YES	Regional	NO	NO	.	.	NO	NO	.
234	Placebo	25.2649	Africaine	22.4996	12.5923	3.08	Yes	No	No	NO	NO	NO	NO	NO	38.8780	NO	NO	NO	NO	NO	NO	YES	Regional	NO	YES	YES	NO	NO	NO	NO
235	Placebo	36.2765	Caucasienne	28.7132	15.8778	1.74	No	No	Yes	NO	NO	NO	NO	NO	25.7350	YES	YES	NO	NO	NO	YES	YES	Regional	NO	NO	.	.	YES	YES	YES
236	Aspirin	31.0363	Caucasienne	22.6409	13.5169	2.04	No	No	Yes	NO	NO	NO	NO	NO	26.8026	NO	NO	NO	NO	NO	YES	YES	Regional	YES	.	.	.	NO	YES	YES
237	Aspirin	27.7509	Caucasienne	20.2812	15.0825	2.97	No	No	Yes	NO	NO	NO	NO	NO	38.9396	NO	NO	NO	NO	NO	NO	YES	Regional	NO	NO	.	.	NO	NO	NO
238	Aspirin	29.6947	Caucasienne	20.3074	15.7331	1.95	No	No	Yes	NO	NO	NO	NO	NO	39.8759	NO	NO	NO	NO	NO	NO	YES	Regional	NO	.	.	.	NO	NO	NO
239	Placebo	29.7057	Caucasienne	25.9095	15.0499	1.91	No	No	Yes	NO	NO	YES	NO	NO	41.3356	NO	NO	NO	NO	NO	NO	YES	Regional	YES	NO	.	.	NO	NO	.
240	Placebo	26.4723	Caucasienne	21.6128	14.0209	2.05	No	No	Yes	NO	NO	NO	NO	NO	40.1637	NO	NO	NO	NO	NO	NO	YES	Regional	NO	NO	.	.	NO	NO	.
241	Aspirin	27.9042	Africaine	27.1178	15.7283	1.78	No	No	Yes	NO	NO	NO	NO	NO	40.4426	YES	YES	NO	NO	NO	NO	YES	Regional	NO	NO	.	.	YES	NO	NO
242	Placebo	28.5969	Caucasienne	21.5139	13.2065	2.27	No	No	Yes	NO	NO	NO	NO	NO	41.0636	NO	NO	NO	NO	NO	NO	YES	Regional	NO	NO	.	.	NO	NO	NO
243	Aspirin	24.9418	Caucasienne	22.2291	14.1568	1.82	No	No	Yes	NO	NO	NO	NO	NO	40.4426	YES	.	.	.	.	NO	YES	Regional	NO	.	.	.	NO	NO	.
244	Aspirin	30.0671	Caucasienne	20.6905	13.8551	1.73	Yes	No	No	NO	NO	NO	NO	NO	39.8551	NO	NO	NO	NO	NO	NO	YES	Regional	NO	.	.	.	NO	NO	.
245	Placebo	28.7146	Caucasienne	20.3383	13.6047	1.74	No	No	Yes	NO	NO	NO	NO	NO	41.1761	NO	NO	NO	NO	NO	NO	YES	Regional	NO	NO	.	.	NO	NO	NO
246	Placebo	18.3272	Caucasienne	16.1843	13.8755	1.87	No	No	Yes	NO	NO	NO	NO	NO	39.4469	NO	NO	NO	NO	NO	NO	YES	Regional	NO	NO	.	.	NO	NO	NO
247	Placebo	31.2334	Caucasienne	21.4844	13.5694	1.75	No	No	Yes	NO	NO	NO	NO	NO	38.9980	NO	NO	NO	NO	NO	NO	YES	Regional	NO	YES	YES	NO	NO	NO	NO
248	Aspirin	32.6516	Caucasienne	20.4294	15.8055	1.88	No	No	Yes	NO	NO	NO	NO	NO	41.0912	NO	NO	NO	NO	NO	NO	YES	Regional	NO	YES	YES	NO	NO	NO	NO
249	Aspirin	40.4654	Caucasienne	30.8084	14.5201	2.29	No	No	Yes	NO	NO	NO	NO	NO	38.8058	NO	NO	NO	NO	NO	NO	YES	Regional	YES	.	.	.	NO	NO	NO
250	Aspirin	41.6044	Caucasienne	23.6713	14.4785	1.53	No	Yes	No	NO	NO	NO	NO	NO	41.9071	NO	NO	NO	NO	NO	NO	YES	Regional	NO	YES	YES	NO	NO	NO	NO
251	Aspirin	41.1855	Caucasienne	29.0437	14.2255	2.77	Yes	No	No	NO	NO	NO	NO	NO	37.9398	YES	YES	YES	NO	NO	NO	YES	Regional	YES	.	.	.	NO	NO	NO
252	Placebo	26.6338	Caucasienne	19.7777	14.2166	1.81	No	No	Yes	NO	NO	NO	NO	NO	36.5023	NO	NO	NO	NO	NO	NO	YES	Regional	NO	NO	.	.	NO	NO	.
253	Aspirin	28.3176	Caucasienne	21.3839	15.0827	2.09	No	No	Yes	NO	NO	NO	NO	NO	40.5112	NO	NO	NO	NO	NO	NO	YES	Regional	NO	NO	.	.	NO	NO	NO
254	Aspirin	27.8029	Caucasienne	22.0932	15.7779	2.12	No	No	Yes	NO	NO	NO	NO	NO	39.2065	NO	NO	NO	NO	NO	NO	YES	Regional	NO	NO	.	.	NO	NO	NO
255	Placebo	29.4675	Caucasienne	19.2277	13.0737	2.36	No	No	Yes	NO	NO	NO	NO	NO	37.9308	YES	YES	NO	NO	NO	NO	YES	Regional	NO	.	.	.	YES	NO	NO
256	Aspirin	24.3860	Caucasienne	19.2234	14.4474	1.85	No	No	Yes	NO	NO	NO	NO	NO	38.0188	NO	NO	NO	NO	NO	NO	YES	Regional	NO	.	.	.	NO	NO	.
257	Placebo	29.0650	Caucasienne	19.6052	14.1572	2.71	No	No	Yes	NO	NO	NO	NO	NO	39.4429	NO	NO	NO	NO	NO	NO	YES	Regional	NO	NO	.	.	NO	NO	.
258	Aspirin	29.5797	Caucasienne	30.1194	13.5694	1.75	Yes	No	No	NO	NO	NO	NO	NO	30.5694	YES	YES	YES	YES	YES	YES	YES	General	YES	NO	.	.	NO	NO	YES
259	Placebo	27.8576	Caucasienne	23.4952	13.5420	1.91	No	No	Yes	NO	NO	NO	NO	NO	40.3991	NO	NO	NO	NO	NO	NO	YES	Regional	YES	NO	.	.	NO	NO	NO
260	Aspirin	31.1540	Caucasienne	22.0386	13.1761	1.72	No	No	Yes	NO	NO	NO	NO	NO	40.0333	NO	NO	NO	NO	NO	NO	YES	General	YES	NO	.	.	NO	NO	NO
261	Placebo	33.0650	Caucasienne	25.5036	13.8755	1.12	No	Yes	No	NO	NO	NO	NO	NO	41.0184	NO	NO	NO	NO	NO	NO	YES	Regional	NO	NO	.	.	NO	NO	NO
262	Placebo	30.6831	Caucasienne	20.0796	12.1928	1.89	No	No	Yes	NO	NO	NO	NO	NO	39.3356	NO	NO	NO	NO	NO	NO	YES	Regional	NO	NO	.	.	NO	NO	NO
263	Aspirin	23.9316	Caucasienne	16.9370	13.2997	2.05	Yes	No	No	NO	NO	NO	NO	NO	38.8711	NO	NO	NO	NO	NO	NO	YES	Regional	YES	NO	.	.	NO	NO	NO
264	Placebo	36.1314	Caucasienne	22.0522	14.4494	2.33	Yes	No	No	NO	NO	NO	NO	NO	28.5923	YES	YES	NO	NO	NO	YES	YES	Regional	YES	NO	.	.	YES	NO	YES
265	Placebo	29.6427	Caucasienne	25.3069	12.7475	1.60	No	Yes	No	NO	NO	NO	NO	NO	38.4618	NO	NO	NO	NO	NO	NO	YES	Regional	NO	NO	.	.	NO	NO	NO
266	Placebo	22.4203	Caucasienne	20.0796	13.7969	2.15	Yes	No	No	NO	NO	NO	NO	NO	39.0827	NO	NO	NO	NO	NO	NO	YES	Regional	NO	NO	.	.	NO	NO	.
267	Aspirin	23.4360	Caucasienne	33.5938	14.9496	1.26	No	Yes	No	NO	NO	NO	NO	NO	40.3782	NO	NO	NO	NO	NO	NO	.	.	YES	YES	NO	YES	NO	NO	NO
268	Placebo	25.6893	Caucasienne	21.3382	14.3001	1.96	No	No	Yes	NO	NO	NO	NO	NO	38.5858	NO	NO	NO	NO	NO	NO	YES	Regional	NO	.	.	.	NO	NO	NO
269	Placebo	22.1930	Africaine	25.0000	14.5789	2.09	Yes	No	No	NO	NO	NO	NO	NO	38.2932	NO	NO	NO	NO	NO	NO	YES	Regional	NO	.	.	.	NO	NO	NO
270	Aspirin	22.4559	Caucasienne	23.9512	12.8428	1.78	Yes	No	No	NO	NO	NO	NO	NO	36.2714	NO	NO	NO	NO	NO	NO	YES	Regional	NO	NO	.	.	NO	NO	NO
271	Placebo	26.7214	Caucasienne	25.2092	14.1286	1.93	No	No	Yes	NO	NO	NO	NO	NO	38.7000	NO	NO	NO	NO	NO	NO	YES	Regional	NO	NO	.	.	NO	NO	YES
272	Aspirin	35.3457	Caucasienne	22.2041	14.3045	1.76	No	No	Yes	NO	NO	NO	NO	NO	40.4474	NO	NO	NO	NO	NO	NO	YES	Regional	NO	NO	.	.	NO	NO	NO
273	Placebo	32.4353	Caucasienne	18.6851	14.0144	2.33	No	No	Yes	NO	NO	NO	NO	NO	41.7286	NO	NO	NO	NO	NO	NO	YES	Regional	YES	NO	.	.	NO	NO	NO
274	Aspirin	31.1622	Caucasienne	20.0773	13.7351	1.87	No	No	Yes	NO	NO	NO	NO	NO	38.3066	YES	YES	NO	NO	NO	NO	YES	Regional	NO	NO	.	.	YES	NO	NO
275	Placebo	23.9179	Caucasienne	23.0469	15.4426	1.29	No	Yes	No	NO	NO	NO	NO	NO	29.7283	NO	NO	NO	NO	NO	YES	YES	Regional	NO	NO	.	.	NO	NO	YES
276	Aspirin	29.7741	Caucasienne	21.6441	13.9484	2.28	No	No	Yes	NO	NO	NO	NO	NO	40.0912	NO	NO	NO	NO	NO	NO	YES	Regional	YES	NO	.	.	NO	NO	NO
277	Placebo	26.8145	Caucasienne	24.2424	14.5789	2.13	No	No	Yes	NO	NO	NO	NO	NO	38.2932	NO	NO	NO	NO	NO	NO	YES	Regional	NO	NO	.	.	NO	NO	NO
278	Placebo	29.7988	Caucasienne	21.9289	13.3493	1.78	No	No	Yes	NO	NO	NO	NO	NO	40.2065	NO	NO	NO	NO	NO	NO	YES	Regional	NO	NO	.	.	NO	NO	YES
279	Placebo	35.8193	Caucasienne	26.3702	14.6626	2.07	No	No	Yes	NO	NO	NO	NO	NO	39.8055	NO	NO	NO	NO	NO	NO	YES	Regional	NO	NO	.	.	NO	NO	NO
280	Placebo	37.0705	Caucasienne	30.4611	14.0878	1.80	Yes	No	No	NO	NO	NO	NO	NO	38.5164	NO	NO	NO	NO	NO	NO	NO	None	NO	NO	.	.	NO	NO	NO
281	Aspirin	25.7577	Caucasienne	25.8166	13.2934	2.80	No	No	Yes	NO	NO	NO	NO	NO	40.2934	NO	NO	NO	NO	NO	NO	YES	Regional	NO	NO	.	.	NO	NO	NO
282	Aspirin	32.1971	Caucasienne	30.1038	13.5169	1.83	No	No	Yes	NO	NO	NO	NO	NO	36.6597	NO	NO	NO	NO	NO	NO	YES	Regional	NO	NO	.	.	NO	NO	NO
283	Placebo	24.0520	Caucasienne	24.0346	12.0499	2.21	Yes	No	No	NO	NO	NO	NO	NO	38.1928	NO	NO	NO	NO	NO	NO	YES	Regional	NO	NO	.	.	NO	NO	NO
284	Aspirin	24.4764	Caucasienne	20.3125	12.5694	1.85	No	No	Yes	NO	NO	NO	NO	NO	38.5694	YES	YES	NO	NO	NO	NO	YES	.	YES	NO	.	.	YES	NO	YES
285	Placebo	25.7467	Caucasienne	21.2183	14.5898	1.99	No	No	Yes	NO	NO	NO	NO	NO	41.0184	NO	NO	NO	NO	NO	NO	YES	Regional	NO	NO	.	.	NO	NO	NO
286	Placebo	24.5558	Caucasienne	22.8374	14.1572	1.87	No	No	Yes	NO	NO	NO	NO	NO	39.4429	NO	NO	NO	NO	NO	NO	YES	Regional	NO	NO	.	.	NO	NO	NO
287	Aspirin	27.3155	Caucasienne	25.1532	13.3001	1.78	No	No	Yes	NO	NO	NO	NO	NO	39.5858	NO	NO	NO	NO	NO	NO	YES	Regional	NO	NO	.	.	NO	NO	YES
288	Aspirin	21.8398	Africaine	28.5780	13.3991	2.45	No	No	Yes	NO	NO	NO	NO	NO	37.1134	NO	NO	NO	NO	NO	NO	YES	Regional	NO	NO	.	.	NO	NO	.
289	Aspirin	27.3292	Caucasienne	32.7694	14.0915	1.87	Yes	No	No	NO	NO	NO	NO	NO	39.9487	NO	NO	NO	NO	NO	NO	YES	Regional	NO	NO	.	.	NO	NO	YES
290	Placebo	25.2539	Caucasienne	21.8300	13.5210	1.83	No	No	Yes	NO	NO	NO	NO	NO	41.5210	NO	NO	NO	NO	NO	NO	YES	Regional	NO	NO	.	.	NO	NO	.
291	Aspirin	28.5613	Caucasienne	17.8506	13.8648	1.82	No	No	Yes	NO	NO	NO	NO	NO	39.7219	NO	NO	NO	NO	NO	NO	YES	Regional	NO	NO	.	.	NO	NO	NO
292	Placebo	24.3422	Caucasienne	23.5330	11.4420	2.88	No	No	Yes	NO	NO	NO	NO	NO	41.1563	YES	YES	NO	NO	NO	NO	YES	Regional	YES	NO	.	.	YES	NO	.
293	Placebo	33.7604	Caucasienne	21.1927	13.3773	1.96	No	No	Yes	NO	NO	NO	NO	NO	40.5201	NO	NO	NO	NO	NO	NO	.	.	YES	YES	YES	NO	NO	NO	NO
294	Aspirin	27.1896	Caucasienne	21.0938	14.4494	1.70	No	No	Yes	NO	NO	NO	NO	NO	39.8780	NO	NO	NO	NO	NO	NO	YES	Regional	NO	NO	.	.	NO	NO	.
295	Aspirin	30.6010	Africaine	20.4491	13.3773	2.14	No	No	Yes	NO	NO	NO	NO	NO	39.2344	NO	NO	NO	NO	NO	NO	YES	Regional	NO	NO	.	.	NO	NO	.
296	Aspirin	31.2197	Africaine	20.6575	13.9316	1.73	No	No	Yes	NO	NO	NO	NO	NO	36.3602	NO	NO	NO	NO	NO	NO	YES	Regional	YES	YES	YES	NO	NO	NO	YES
297	Placebo	30.3847	Africaine	22.9481	14.2344	2.18	Yes	No	No	NO	NO	NO	NO	NO	41.5201	NO	NO	NO	NO	NO	NO	YES	Regional	YES	.	.	.	NO	NO	.
298	Placebo	26.8693	Caucasienne	25.4581	12.9705	2.40	Yes	No	No	NO	NO	NO	NO	NO	38.8277	NO	NO	NO	NO	NO	NO	YES	Regional	YES	NO	.	.	NO	NO	YES
299	Placebo	31.8823	Caucasienne	24.9199	14.8711	2.11	No	No	Yes	NO	NO	NO	NO	NO	41.0140	NO	NO	NO	NO	NO	NO	NO	None	YES	.	.	.	NO	NO	.
300	Placebo	28.9719	Caucasienne	23.9361	12.9207	1.95	No	No	Yes	NO	NO	NO	NO	NO	39.7779	NO	NO	NO	NO	NO	NO	YES	Regional	NO	NO	.	.	NO	NO	YES
301	Aspirin	32.1752	Caucasienne	27.2509	14.3001	2.35	Yes	No	No	NO	NO	NO	NO	NO	37.5858	YES	YES	NO	NO	NO	NO	YES	Regional	NO	NO	.	.	YES	NO	NO
302	Aspirin	21.3142	Caucasienne	17.7462	12.8058	1.78	No	No	Yes	NO	NO	NO	NO	NO	38.8058	NO	NO	NO	NO	NO	NO	NO	None	NO	NO	.	.	NO	NO	NO
303	Aspirin	23.3895	Caucasienne	19.0520	13.7122	2.53	Yes	No	No	NO	NO	NO	NO	NO	39.9980	NO	NO	NO	NO	NO	NO	YES	Regional	NO	.	.	.	NO	NO	.
304	Placebo	30.1136	Caucasienne	21.3039	14.3518	2.05	No	No	Yes	NO	NO	NO	NO	NO	41.2089	NO	NO	NO	NO	NO	NO	YES	Regional	NO	NO	.	.	NO	NO	NO
305	Aspirin	27.9480	Caucasienne	26.9860	12.9980	3.42	No	No	Yes	NO	NO	NO	NO	NO	32.5694	NO	NO	NO	NO	NO	YES	YES	Regional	YES	NO	.	.	NO	NO	YES
306	Placebo	24.7940	Caucasienne	28.1969	13.5694	2.44	No	No	Yes	NO	NO	NO	NO	NO	38.8551	NO	NO	NO	NO	NO	NO	YES	Regional	NO	NO	.	.	NO	NO	NO
307	Aspirin	25.8891	Caucasienne	21.0938	13.3682	1.97	No	No	Yes	NO	NO	NO	NO	NO	39.7968	NO	NO	NO	NO	NO	NO	YES	Regional	NO	NO	.	.	NO	NO	.
308	Placebo	27.9179	Caucasienne	19.4870	13.3356	2.04	No	No	Yes	NO	NO	NO	NO	NO	40.0499	NO	NO	NO	NO	NO	NO	YES	Regional	NO	NO	.	.	NO	NO	NO
309	Aspirin	26.7132	Caucasienne	23.3887	13.4922	2.00	Yes	No	No	NO	NO	NO	NO	NO	38.9207	NO	NO	NO	NO	NO	NO	YES	General	YES	NO	.	.	NO	NO	.
310	Aspirin	30.9788	Caucasienne	18.8588	12.7888	1.74	No	No	Yes	NO	NO	NO	NO	NO	37.3602	NO	NO	NO	NO	NO	NO	NO	None	YES	NO	.	.	NO	NO	NO
311	Placebo	26.5626	Caucasienne	19.1406	14.4188	1.75	No	No	Yes	NO	NO	NO	NO	NO	36.9902	NO	NO	NO	NO	NO	NO	YES	Regional	YES	YES	YES	NO	NO	NO	NO
312	Aspirin	36.2491	Caucasienne	19.8178	13.3001	2.01	No	No	Yes	NO	NO	NO	NO	NO	41.7286	NO	NO	NO	NO	NO	NO	YES	Regional	NO	YES	YES	NO	NO	NO	NO
313	Aspirin	36.0986	Caucasienne	31.8339	13.1616	1.80	No	No	Yes	NO	NO	NO	NO	NO	38.1616	NO	NO	NO	NO	NO	NO	NO	None	NO	YES	YES	NO	NO	NO	NO
314	Placebo	28.3532	Africaine	27.1809	13.2253	1.81	Yes	No	No	NO	NO	NO	NO	NO	39.9396	NO	NO	NO	NO	NO	NO	YES	Regional	NO	NO	.	.	NO	NO	.
315	Aspirin	38.0096	Asiatique	19.0677	13.0827	1.83	No	No	Yes	NO	NO	NO	NO	NO	38.5112	NO	NO	NO	NO	NO	NO	YES	Regional	NO	NO	.	.	NO	NO	NO
316	Placebo	34.5051	Caucasienne	20.1771	12.1503	2.12	No	No	Yes	NO	NO	NO	NO	NO	39.7217	NO	NO	NO	NO	NO	NO	YES	Regional	NO	YES	NO	YES	NO	NO	.
317	Aspirin	25.8097	Caucasienne	26.8386	13.8711	2.39	Yes	No	No	NO	NO	NO	NO	NO	39.0140	NO	NO	NO	NO	NO	NO	YES	Regional	NO	NO	.	.	NO	NO	.
318	Placebo	27.9863	Africaine	30.4867	13.6626	1.75	No	No	Yes	NO	NO	NO	NO	NO	39.6626	NO	NO	NO	NO	NO	NO	YES	General	YES	NO	.	.	NO	NO	.
319	Aspirin	24.6133	Caucasienne	25.0000	14.8068	2.23	No	No	Yes	NO	NO	NO	NO	NO	31.5210	YES	YES	YES	YES	YES	YES	YES	Regional	YES	NO	.	.	YES	NO	YES
320	Aspirin	24.3066	Caucasienne	21.4533	14.8715	2.32	No	No	Yes	NO	NO	NO	NO	NO	40.8715	NO	NO	NO	NO	NO	NO	YES	Regional	NO	.	.	.	NO	NO	.
321	Aspirin	18.0123	Caucasienne	22.2222	14.3066	1.87	Yes	No	No	NO	NO	NO	NO	NO	40.0209	NO	NO	NO	NO	NO	NO	YES	Regional	NO	.	.	.	NO	NO	.
322	Aspirin	19.4360	Caucasienne	23.0112	12.7779	1.86	No	No	Yes	NO	NO	NO	NO	NO	39.2065	NO	NO	NO	NO	NO	NO	NO	None	YES	.	.	.	NO	NO	.
323	Placebo	26.0698	Caucasienne	20.6852	13.4474	3.89	No	No	Yes	NO	NO	NO	NO	NO	39.4474	NO	NO	NO	NO	NO	NO	YES	Regional	NO	NO	.	.	NO	NO	.
324	Placebo	30.0233	Caucasienne	16.7311	13.3001	1.95	No	No	Yes	NO	NO	NO	NO	NO	40.1572	NO	NO	NO	NO	NO	NO	YES	Regional	NO	NO	.	.	NO	NO	.
325	Aspirin	30.1081	Indienne	29.5159	13.5923	2.29	Yes	No	No	NO	NO	NO	NO	NO	39.1637	NO	NO	NO	NO	NO	NO	YES	Regional	NO	NO	.	.	NO	NO	YES
326	Placebo	31.4415	Caucasienne	37.6542	13.0825	1.83	No	No	Yes	NO	NO	YES	NO	NO	40.9396	NO	NO	NO	NO	NO	NO	YES	Regional	NO	NO	.	.	NO	NO	NO
327	Aspirin	34.3655	Africaine	20.1956	12.8780	2.08	No	No	Yes	NO	NO	NO	NO	NO	.	YES	.	.	.	.	.	.	.	.	.	.	.	.	.	.
328	Placebo	28.0465	Caucasienne	19.1406	12.5789	1.77	No	No	Yes	NO	NO	NO	NO	NO	40.1503	NO	NO	NO	NO	NO	NO	YES	.	YES	.	.	.	NO	NO	.
329	Aspirin	31.5565	Caucasienne	24.2215	13.5923	2.71	No	No	Yes	NO	NO	NO	NO	NO	39.0209	NO	NO	NO	NO	NO	NO	YES	Regional	NO	YES	NO	YES	NO	NO	NO
330	Aspirin	21.7632	Caucasienne	20.3114	14.3769	1.72	No	No	Yes	NO	NO	NO	NO	NO	40.9484	NO	NO	NO	NO	NO	NO	YES	Regional	NO	NO	.	.	NO	NO	YES
331	Aspirin	26.1355	Caucasienne	21.1073	13.4360	1.73	No	No	Yes	NO	NO	NO	NO	NO	42.0075	NO	NO	NO	NO	NO	NO	YES	Regional	NO	NO	.	.	NO	NO	NO
332	Placebo	31.8823	Caucasienne	26.2976	14.0207	2.03	Yes	No	No	NO	NO	NO	NO	NO	37.5921	NO	NO	NO	NO	NO	NO	YES	Regional	NO	NO	.	.	NO	NO	NO
333	Aspirin	34.4449	Caucasienne	19.4922	14.0134	1.82	No	No	Yes	NO	NO	NO	NO	NO	38.2991	NO	NO	NO	NO	NO	NO	YES	Regional	NO	YES	YES	NO	NO	NO	NO
334	Placebo	38.3600	Caucasienne	24.2341	14.1286	1.91	No	No	Yes	NO	NO	NO	NO	NO	41.8428	NO	NO	NO	NO	NO	NO	YES	Regional	NO	YES	YES	NO	NO	NO	NO
335	Placebo	24.7748	Caucasienne	26.4822	13.6266	1.89	Yes	No	No	NO	NO	NO	NO	NO	40.7694	NO	NO	NO	NO	NO	NO	YES	Regional	NO	NO	.	.	NO	NO	NO
336	Aspirin	30.9405	Caucasienne	18.2868	14.2934	2.52	No	No	Yes	NO	NO	NO	NO	NO	39.4362	YES	YES	YES	YES	NO	NO	NO	None	NO	YES	YES	NO	NO	NO	NO
337	Placebo	32.0438	Caucasienne	20.4382	17.1408	1.89	No	No	Yes	NO	NO	NO	NO	NO	38.7122	NO	NO	NO	NO	NO	NO	YES	Regional	NO	YES	YES	NO	NO	NO	NO
338	Placebo	25.2895	Africaine	27.1044	14.3769	1.94	No	No	Yes	NO	NO	NO	NO	NO	38.8055	NO	NO	NO	NO	NO	NO	YES	Regional	YES	NO	.	.	NO	NO	YES
339	Aspirin	21.9932	Caucasienne	21.0077	14.4469	1.62	No	Yes	No	NO	NO	NO	NO	NO	39.4469	NO	NO	NO	NO	NO	NO	NO	None	NO	YES	YES	NO	NO	NO	NO
340	Aspirin	21.7413	Caucasienne	22.7732	13.6541	1.93	No	No	Yes	NO	NO	NO	NO	NO	40.5112	NO	NO	NO	NO	NO	NO	YES	Regional	NO	NO	.	.	NO	NO	NO
341	Placebo	32.7420	Caucasienne	20.1362	15.6639	2.48	No	No	Yes	NO	NO	NO	NO	NO	38.9496	NO	NO	NO	NO	NO	NO	YES	Regional	NO	NO	.	.	NO	NO	NO
342	Placebo	32.2628	Caucasienne	28.8754	14.4946	1.93	Yes	No	No	NO	NO	YES	NO	NO	40.0661	NO	NO	NO	NO	NO	NO	YES	Regional	YES	YES	YES	NO	NO	NO	NO
343	Aspirin	19.5127	Caucasienne	35.2941	15.2353	1.79	No	No	Yes	NO	NO	NO	NO	NO	42.0925	NO	NO	NO	NO	NO	NO	YES	Regional	YES	YES	YES	NO	NO	NO	NO
344	Aspirin	26.4504	Caucasienne	27.0993	12.9857	3.02	No	No	Yes	NO	NO	NO	NO	NO	41.7000	NO	NO	NO	NO	NO	NO	NO	None	NO	NO	.	.	NO	NO	NO
345	Placebo	28.5311	Caucasienne	18.7500	12.8706	1.82	No	No	Yes	NO	NO	NO	NO	NO	38.2991	NO	NO	NO	NO	NO	NO	YES	Regional	NO	NO	.	.	NO	NO	YES
346	Placebo	24.7803	Caucasienne	35.7560	15.5694	2.19	No	No	Yes	NO	NO	NO	NO	NO	41.7122	NO	NO	NO	NO	NO	NO	YES	Regional	NO	YES	YES	NO	NO	NO	NO
347	Aspirin	19.2170	Caucasienne	20.0692	13.4922	3.10	Yes	No	No	NO	NO	NO	NO	NO	38.0636	NO	NO	NO	NO	NO	NO	NO	None	NO	NO	.	.	NO	NO	NO
348	Placebo	26.1711	Caucasienne	20.1733	13.5169	1.76	No	No	Yes	NO	NO	NO	NO	NO	41.2312	NO	NO	NO	NO	NO	NO	YES	Regional	NO	NO	.	.	NO	NO	YES
349	Aspirin	30.0890	Caucasienne	21.7994	14.5858	1.82	No	No	Yes	NO	NO	NO	NO	NO	40.3001	NO	NO	NO	NO	NO	NO	YES	Regional	NO	NO	.	.	NO	NO	.
350	Placebo	27.8549	Caucasienne	24.0055	15.9071	1.87	No	No	Yes	NO	NO	NO	YES	NO	40.1928	NO	NO	NO	NO	NO	NO	YES	General	NO	NO	.	.	NO	NO	NO
351	Aspirin	26.3600	Indienne	22.7732	12.6541	1.76	No	No	Yes	NO	NO	NO	NO	NO	38.6541	NO	NO	NO	NO	NO	NO	NO	None	NO	NO	.	.	NO	NO	NO
352	Aspirin	24.6078	Caucasienne	19.6072	13.1637	1.89	No	No	Yes	NO	NO	YES	NO	NO	38.8780	NO	NO	NO	NO	NO	NO	YES	Regional	NO	YES	NO	YES	NO	NO	NO
353	Placebo	29.6947	Caucasienne	19.5313	13.2341	1.74	No	No	Yes	NO	NO	NO	NO	NO	39.9484	NO	NO	NO	NO	NO	NO	YES	Regional	NO	NO	.	.	NO	NO	NO
354	Placebo	26.1273	Africaine	19.9481	13.0134	2.56	No	No	Yes	NO	NO	NO	NO	NO	18.0134	NO	NO	NO	NO	NO	YES	YES	Regional	NO	NO	.	.	NO	NO	YES
355	Placebo	26.0424	Caucasienne	29.3575	14.8759	2.22	Yes	No	No	NO	NO	NO	NO	NO	39.8759	NO	NO	NO	NO	NO	NO	YES	Regional	NO	NO	.	.	NO	NO	YES
356	Aspirin	26.5845	Caucasienne	21.2279	12.8277	2.02	Yes	No	No	NO	NO	NO	NO	NO	39.3991	NO	NO	NO	NO	NO	NO	YES	Regional	YES	NO	.	.	NO	NO	NO
357	Aspirin	29.7522	Caucasienne	22.5827	15.3609	2.00	No	No	Yes	NO	NO	NO	NO	NO	40.5038	NO	NO	NO	NO	NO	NO	YES	Regional	NO	NO	.	.	NO	NO	NO
358	Aspirin	23.0554	Caucasienne	32.5964	15.2353	2.03	No	No	Yes	NO	NO	NO	NO	NO	40.9496	YES	YES	YES	NO	NO	NO	YES	Regional	NO	YES	YES	YES	NO	NO	NO
359	Aspirin	24.8268	Caucasienne	31.2891	15.7630	2.70	No	No	Yes	NO	NO	NO	NO	NO	37.3345	YES	YES	YES	YES	YES	NO	YES	Regional	YES	YES	YES	NO	NO	NO	NO
360	Aspirin	25.6619	Océanienne	27.4756	13.2307	2.10	No	No	Yes	NO	NO	YES	NO	NO	38.2307	NO	NO	NO	NO	NO	NO	YES	Regional	NO	YES	YES	NO	NO	NO	NO
361	Aspirin	26.0287	Caucasienne	23.4375	15.3682	1.96	No	No	Yes	NO	NO	NO	NO	NO	37.9396	NO	NO	NO	NO	NO	NO	YES	Regional	NO	NO	.	.	NO	NO	NO
362	Placebo	21.4483	Caucasienne	25.2994	13.5791	1.70	Yes	No	No	NO	NO	NO	NO	NO	41.8648	YES	YES	YES	YES	NO	NO	YES	Regional	YES	YES	YES	NO	NO	NO	NO
363	Aspirin	26.2998	Caucasienne	21.3675	13.1503	3.21	Yes	No	No	NO	NO	NO	NO	NO	39.1503	NO	NO	NO	NO	NO	NO	YES	Regional	YES	YES	NO	NO	NO	NO	NO
364	Placebo	30.5517	Caucasienne	30.4688	15.0912	2.13	No	No	Yes	NO	NO	NO	NO	NO	41.0912	NO	NO	NO	NO	NO	NO	YES	Regional	YES	NO	.	.	NO	NO	NO
365	Aspirin	30.4011	Caucasienne	24.3865	13.2173	3.29	Yes	No	No	NO	NO	NO	NO	NO	40.0745	NO	NO	NO	NO	NO	NO	YES	Regional	NO	YES	YES	NO	NO	NO	NO
366	Placebo	28.8378	Caucasienne	31.7418	13.5858	1.79	No	No	Yes	NO	NO	NO	NO	NO	40.7286	NO	NO	NO	NO	NO	NO	YES	Regional	NO	NO	.	.	NO	NO	NO
367	Aspirin	27.6851	Caucasienne	20.7008	13.9523	2.09	Yes	No	No	NO	NO	NO	NO	NO	39.9523	NO	NO	NO	NO	NO	NO	YES	Regional	NO	NO	.	.	NO	NO	NO
368	Aspirin	30.8720	Caucasienne	20.6575	13.7331	2.03	Yes	No	No	NO	NO	NO	NO	NO	40.4474	NO	NO	NO	NO	NO	NO	YES	Regional	NO	NO	.	.	NO	NO	NO
369	Placebo	19.7864	Africaine	21.2803	13.8566	2.08	No	No	Yes	NO	NO	NO	NO	NO	28.8566	NO	NO	NO	NO	NO	YES	YES	Regional	NO	NO	.	.	NO	YES	YES
370	Placebo	43.9097	Caucasienne	37.5521	12.6459	2.02	No	No	Yes	NO	NO	YES	YES	NO	41.5030	NO	NO	NO	NO	NO	NO	YES	Regional	NO	NO	.	.	NO	NO	YES
371	Aspirin	32.8433	Caucasienne	25.3444	13.7331	1.70	No	No	Yes	NO	NO	NO	NO	NO	39.1616	NO	NO	NO	NO	NO	NO	YES	Regional	NO	YES	YES	NO	NO	NO	NO
372	Placebo	42.2587	Caucasienne	21.7993	12.1408	2.55	No	No	Yes	NO	NO	NO	NO	NO	37.1408	YES	YES	NO	NO	NO	NO	YES	Regional	NO	NO	.	.	YES	NO	YES
373	Placebo	27.1923	Caucasienne	31.1614	14.5169	1.78	No	No	Yes	NO	NO	NO	NO	NO	39.2312	NO	NO	NO	NO	NO	NO	YES	Regional	NO	NO	.	.	NO	NO	NO
374	Aspirin	33.2129	Caucasienne	23.1247	12.7217	1.76	No	No	Yes	NO	NO	NO	NO	NO	41.0075	NO	NO	NO	NO	NO	NO	YES	Regional	NO	NO	.	.	NO	NO	NO
375	Aspirin	32.1533	Caucasienne	17.7462	15.0207	3.35	Yes	No	No	NO	NO	NO	NO	NO	40.4493	NO	NO	NO	NO	NO	NO	YES	Regional	NO	YES	YES	YES	NO	NO	NO
376	Aspirin	23.7536	Caucasienne	22.0386	14.3140	1.89	No	No	Yes	NO	NO	NO	NO	NO	40.7426	NO	NO	NO	NO	NO	NO	YES	Regional	YES	NO	.	.	NO	NO	YES
377	Placebo	27.7919	Africaine	22.2310	13.0188	1.95	No	No	Yes	NO	NO	NO	NO	NO	40.8759	NO	NO	NO	NO	NO	NO	NO	None	NO	YES	YES	NO	NO	NO	NO
378	Placebo	22.2888	Caucasienne	26.3465	12.2492	2.58	Yes	No	No	NO	NO	NO	NO	NO	40.1064	NO	NO	NO	NO	NO	NO	YES	Regional	NO	YES	YES	NO	NO	NO	NO
379	Aspirin	26.0835	Caucasienne	26.5338	14.5201	2.01	No	No	Yes	NO	NO	NO	NO	NO	40.8058	NO	NO	NO	NO	NO	NO	YES	Regional	NO	YES	YES	NO	NO	NO	NO
380	Placebo	29.0732	Caucasienne	18.7305	13.9308	2.55	No	No	Yes	NO	NO	NO	NO	NO	39.6451	NO	NO	NO	NO	NO	NO	YES	Regional	YES	NO	.	.	NO	NO	NO
381	Placebo	31.5072	Caucasienne	36.0632	12.2563	2.05	No	No	Yes	NO	NO	NO	NO	NO	37.1134	NO	NO	NO	NO	NO	NO	YES	Regional	YES	NO	.	.	NO	NO	NO
382	Placebo	31.5072	Africaine	20.7031	13.1612	2.15	No	No	Yes	NO	NO	NO	NO	NO	40.4469	NO	NO	NO	NO	NO	NO	YES	Regional	NO	NO	.	.	NO	NO	YES
383	Aspirin	28.8789	Caucasienne	24.9135	12.5789	2.23	Yes	No	No	NO	NO	NO	NO	NO	39.0075	NO	NO	NO	NO	NO	NO	YES	Regional	NO	NO	.	.	NO	NO	NO
384	Placebo	38.7132	Caucasienne	22.8329	13.1572	1.90	No	No	Yes	NO	NO	NO	NO	NO	40.3001	YES	YES	NO	NO	NO	NO	YES	Regional	NO	NO	.	.	YES	NO	NO
385	Aspirin	29.9576	Caucasienne	19.1953	13.8778	2.28	No	No	Yes	NO	NO	NO	NO	NO	39.7350	NO	NO	NO	NO	NO	NO	NO	None	NO	NO	.	.	NO	NO	YES
386	Aspirin	26.6995	Asiatique	22.8928	12.7969	2.74	Yes	No	No	NO	NO	NO	NO	NO	41.5112	NO	NO	NO	NO	NO	NO	YES	Regional	NO	NO	.	.	NO	NO	NO
387	Aspirin	31.3895	Caucasienne	19.9074	14.1568	2.63	Yes	No	No	NO	NO	NO	NO	NO	38.4426	NO	NO	NO	NO	NO	NO	YES	Regional	NO	NO	.	.	NO	NO	NO
388	Aspirin	39.9042	Caucasienne	25.2363	15.0125	2.46	No	No	Yes	NO	NO	NO	NO	NO	41.7267	NO	NO	NO	NO	NO	NO	YES	Regional	NO	NO	.	.	NO	NO	YES
389	Placebo	25.0705	Caucasienne	21.1203	13.2563	1.99	No	No	Yes	NO	NO	NO	NO	NO	39.6848	NO	NO	NO	NO	NO	NO	YES	Regional	NO	NO	.	.	NO	NO	YES
390	Aspirin	34.2806	Caucasienne	18.3626	13.8068	2.45	No	No	Yes	NO	NO	NO	NO	NO	18.2353	YES	.	NO	NO	NO	YES	YES	General	NO	NO	.	.	.	YES	YES
391	Placebo	29.8535	Caucasienne	22.2656	13.5112	2.01	No	No	Yes	NO	NO	NO	NO	NO	41.3684	NO	NO	NO	NO	NO	NO	YES	Regional	YES	YES	YES	NO	NO	NO	NO
392	Aspirin	29.5222	Asiatique	24.4141	11.6451	2.57	No	No	Yes	NO	NO	NO	NO	NO	39.5023	NO	NO	NO	NO	NO	NO	YES	Regional	NO	YES	YES	NO	NO	NO	NO
393	Placebo	24.6242	Caucasienne	21.3382	15.6597	2.11	No	No	Yes	NO	NO	NO	NO	NO	41.6597	NO	NO	NO	NO	NO	NO	YES	Regional	NO	NO	.	.	NO	NO	YES
394	Aspirin	30.3765	Caucasienne	26.7229	13.8026	1.76	No	No	Yes	NO	NO	NO	NO	NO	39.3740	NO	NO	NO	NO	NO	NO	NO	None	NO	YES	YES	NO	NO	NO	NO
395	Aspirin	20.9090	Caucasienne	31.6456	13.8778	1.98	No	No	Yes	NO	NO	NO	NO	NO	41.7350	NO	NO	NO	NO	NO	NO	YES	Regional	YES	NO	.	.	NO	NO	NO
396	Placebo	23.3292	Caucasienne	20.7967	14.8778	1.81	No	No	Yes	NO	NO	NO	NO	NO	38.0207	NO	NO	NO	NO	NO	NO	YES	Regional	NO	YES	YES	NO	NO	NO	NO
397	Aspirin	27.6003	Caucasienne	22.9936	14.6597	2.28	No	No	Yes	NO	NO	YES	NO	NO	42.0883	NO	NO	NO	NO	NO	NO	YES	Regional	NO	NO	.	.	NO	NO	NO
398	Placebo	18.9678	Caucasienne	25.5296	15.1568	1.92	No	No	Yes	NO	NO	NO	NO	NO	41.1568	NO	NO	NO	NO	NO	NO	YES	Regional	NO	NO	.	.	NO	NO	YES
399	Aspirin	30.5024	Caucasienne	19.7133	16.0144	2.21	No	No	Yes	NO	NO	NO	NO	NO	41.0144	NO	NO	NO	NO	NO	NO	YES	Regional	YES	NO	.	.	NO	NO	NO
400	Aspirin	33.8426	Africaine	28.2549	14.3493	1.78	Yes	No	No	NO	NO	NO	NO	NO	40.4922	NO	NO	NO	NO	NO	NO	YES	Regional	NO	NO	.	.	NO	NO	NO
401	Aspirin	30.0260	Caucasienne	26.3465	13.2307	2.17	No	No	Yes	NO	NO	NO	NO	NO	38.2307	NO	NO	NO	NO	NO	NO	YES	Regional	NO	YES	YES	NO	NO	NO	YES
402	Placebo	32.2765	Caucasienne	20.3906	12.0636	2.06	No	No	Yes	NO	NO	NO	NO	NO	39.2065	NO	NO	NO	NO	NO	NO	YES	Regional	NO	NO	.	.	NO	NO	NO
403	Aspirin	23.2964	Caucasienne	19.0039	13.2714	2.23	No	No	Yes	NO	NO	NO	NO	NO	38.1286	NO	NO	NO	NO	NO	NO	YES	Regional	NO	YES	YES	NO	NO	NO	NO
404	Aspirin	21.9795	Caucasienne	29.7056	14.8780	2.14	No	No	Yes	NO	NO	YES	NO	NO	40.3066	NO	NO	NO	NO	NO	NO	YES	Regional	NO	NO	.	.	NO	NO	NO
405	Aspirin	24.6051	Caucasienne	27.9744	14.5923	1.94	No	No	Yes	NO	NO	NO	NO	NO	39.8780	NO	NO	NO	NO	NO	NO	YES	Regional	NO	NO	.	.	NO	NO	YES
406	Aspirin	22.2888	Caucasienne	18.4911	12.4265	2.38	Yes	No	No	NO	NO	NO	NO	NO	40.7122	NO	NO	NO	NO	NO	NO	YES	Regional	NO	YES	YES	NO	NO	NO	NO
407	Placebo	21.3717	Africaine	20.0796	15.2173	1.84	No	No	Yes	NO	NO	NO	NO	NO	39.2173	NO	NO	NO	NO	NO	NO	YES	Regional	NO	NO	.	.	NO	NO	YES
408	Aspirin	23.3730	Caucasienne	21.0151	12.8904	2.04	Yes	No	No	NO	NO	NO	NO	NO	37.1761	NO	NO	NO	NO	NO	NO	NO	None	NO	NO	.	.	NO	NO	NO
409	Placebo	18.8309	Caucasienne	31.6337	13.0952	1.80	Yes	No	No	NO	NO	NO	NO	NO	40.0952	NO	NO	NO	NO	NO	NO	YES	Regional	NO	NO	.	.	NO	NO	YES
410	Aspirin	27.9316	Caucasienne	27.9807	14.7219	2.12	No	No	Yes	NO	NO	NO	NO	NO	39.1505	NO	NO	NO	NO	NO	NO	YES	Regional	YES	NO	.	.	NO	NO	YES
411	Aspirin	28.1123	Caucasienne	26.4668	14.8778	1.82	No	No	Yes	NO	NO	NO	NO	NO	38.4493	NO	NO	NO	NO	NO	NO	YES	Regional	YES	NO	.	.	NO	NO	YES
412	Placebo	32.2820	Caucasienne	19.2425	13.2563	2.39	No	No	Yes	NO	NO	NO	NO	NO	40.9705	NO	NO	NO	NO	NO	NO	YES	Regional	YES	NO	.	.	NO	NO	YES
413	Aspirin	25.4757	Caucasienne	29.3575	15.9396	2.06	No	No	Yes	NO	NO	NO	NO	NO	41.6539	NO	NO	NO	NO	NO	NO	YES	Regional	NO	NO	.	.	NO	NO	NO
414	Aspirin	29.9877	Caucasienne	24.9770	12.7475	1.90	No	No	Yes	NO	NO	NO	NO	NO	37.3190	NO	NO	NO	NO	NO	NO	YES	Regional	NO	YES	YES	NO	NO	NO	NO
415	Aspirin	27.0938	Caucasienne	20.0796	15.3682	2.00	No	No	Yes	NO	NO	NO	NO	NO	40.2253	NO	NO	NO	NO	NO	NO	YES	Regional	NO	YES	YES	NO	NO	NO	NO
416	Placebo	33.6920	Caucasienne	27.4756	14.0915	1.96	No	No	Yes	NO	NO	NO	NO	NO	39.9487	NO	NO	NO	NO	NO	NO	YES	Regional	NO	NO	.	.	NO	NO	NO
417	Aspirin	26.1492	Africaine	24.2215	12.8755	2.14	Yes	No	No	NO	NO	NO	NO	NO	39.7326	YES	YES	NO	NO	NO	NO	YES	Regional	NO	YES	YES	NO	YES	NO	NO
418	Placebo	27.0664	Caucasienne	17.9977	15.5112	1.87	No	No	Yes	NO	NO	NO	NO	NO	37.2255	NO	NO	NO	NO	NO	NO	YES	Regional	NO	NO	.	.	NO	NO	NO
419	Placebo	20.0027	Africaine	21.9363	15.4474	1.80	No	No	Yes	NO	NO	NO	NO	NO	40.3045	NO	NO	NO	NO	NO	NO	YES	General	NO	NO	.	.	NO	NO	NO
420	Aspirin	23.5181	Caucasienne	19.7239	14.1568	1.93	No	No	Yes	NO	NO	NO	NO	NO	39.8711	NO	NO	NO	NO	NO	NO	YES	Regional	NO	YES	YES	NO	NO	NO	NO
421	Aspirin	37.2841	Caucasienne	18.4672	12.7969	1.90	No	No	Yes	NO	NO	NO	NO	NO	39.3684	NO	NO	NO	NO	NO	NO	YES	Regional	NO	NO	.	.	NO	NO	NO
422	Placebo	28.8734	Caucasienne	24.9135	13.7351	2.32	No	No	Yes	NO	NO	NO	NO	NO	41.0209	NO	NO	NO	NO	NO	NO	YES	Regional	NO	NO	.	.	NO	NO	NO
423	Placebo	28.8925	Caucasienne	18.0316	15.1568	1.88	No	No	Yes	NO	NO	NO	NO	NO	40.5854	NO	NO	NO	NO	NO	NO	YES	Regional	NO	YES	YES	NO	NO	NO	NO
424	Aspirin	24.5558	Caucasienne	20.3402	13.1286	2.14	No	No	Yes	NO	NO	NO	NO	NO	37.5571	NO	NO	NO	NO	NO	NO	YES	Regional	NO	NO	.	.	NO	NO	NO
425	Placebo	25.0595	Caucasienne	22.2130	13.8715	1.81	No	No	Yes	NO	NO	NO	NO	NO	33.1572	YES	YES	NO	NO	NO	YES	YES	General	YES	NO	.	.	YES	NO	YES
426	Aspirin	26.3436	Caucasienne	23.4375	12.8095	1.80	No	No	Yes	NO	NO	NO	NO	NO	38.5237	NO	NO	NO	NO	NO	NO	YES	Regional	NO	NO	.	.	NO	NO	NO
427	Aspirin	32.4654	Caucasienne	33.2415	14.2307	1.69	No	Yes	No	NO	NO	NO	NO	NO	37.2307	NO	NO	NO	NO	NO	NO	YES	Regional	NO	NO	.	.	NO	NO	NO
428	Placebo	28.4654	Africaine	26.4463	14.6375	1.88	No	No	Yes	NO	NO	NO	NO	NO	41.2089	NO	NO	NO	NO	NO	NO	YES	Regional	NO	NO	.	.	NO	NO	NO
429	Placebo	24.8569	Caucasienne	20.1247	15.0636	2.45	No	No	Yes	NO	NO	YES	NO	NO	39.0636	NO	NO	NO	NO	NO	NO	YES	Regional	NO	YES	YES	YES	NO	NO	NO
430	Aspirin	20.8953	Caucasienne	34.2058	15.3769	2.30	Yes	No	No	NO	NO	YES	YES	NO	39.2341	NO	NO	NO	NO	NO	NO	YES	Regional	NO	NO	.	.	NO	NO	NO
431	Placebo	32.3313	Caucasienne	19.7239	11.6047	2.00	No	No	Yes	NO	NO	NO	NO	NO	39.6047	YES	YES	NO	NO	NO	NO	YES	Regional	NO	YES	YES	NO	YES	NO	NO
432	Aspirin	24.9281	Caucasienne	24.1288	13.8428	2.96	No	No	Yes	NO	NO	NO	NO	NO	40.4143	NO	NO	NO	NO	NO	NO	YES	Regional	NO	YES	YES	NO	NO	NO	NO
433	Placebo	34.2615	Caucasienne	19.4932	12.2932	2.31	No	No	Yes	NO	NO	NO	NO	NO	39.4360	YES	YES	NO	NO	NO	NO	NO	None	NO	YES	YES	NO	YES	NO	YES
434	Placebo	33.6756	Caucasienne	17.2173	12.9857	2.20	No	No	Yes	NO	NO	NO	NO	YES	37.5571	NO	NO	NO	NO	NO	NO	YES	Regional	NO	YES	YES	NO	NO	NO	NO
435	Aspirin	26.1711	Africaine	24.8889	13.2934	1.81	No	No	Yes	NO	NO	NO	NO	NO	40.2934	NO	NO	NO	NO	NO	NO	YES	Regional	NO	NO	.	.	NO	NO	NO
436	Aspirin	26.6886	Caucasienne	17.9688	15.0499	1.93	Yes	No	No	NO	NO	NO	NO	NO	38.4785	NO	NO	NO	NO	NO	NO	YES	Regional	NO	YES	YES	NO	NO	NO	NO
437	Aspirin	22.6092	Caucasienne	23.0300	15.7217	2.20	No	No	Yes	NO	NO	NO	NO	NO	42.1503	NO	NO	NO	NO	NO	NO	YES	Regional	NO	YES	YES	NO	NO	NO	NO
438	Placebo	21.9384	Caucasienne	22.6757	13.3740	3.03	No	No	Yes	NO	NO	NO	NO	NO	39.6597	NO	NO	NO	NO	NO	NO	YES	Regional	NO	YES	YES	NO	NO	NO	NO
439	Aspirin	27.8111	Africaine	20.8325	14.0188	2.73	No	No	Yes	NO	NO	NO	NO	NO	37.0188	YES	YES	YES	YES	NO	NO	YES	Regional	YES	NO	.	.	NO	NO	NO
440	Aspirin	21.8097	Caucasienne	22.2137	13.9487	1.97	No	No	Yes	NO	NO	NO	NO	NO	39.6630	NO	NO	NO	NO	NO	NO	YES	Regional	NO	NO	.	.	NO	NO	NO
441	Aspirin	21.9767	Africaine	19.3772	13.8026	2.04	Yes	No	No	NO	NO	NO	NO	NO	39.0883	NO	NO	NO	NO	NO	NO	NO	None	NO	NO	.	.	NO	NO	YES
442	Placebo	22.7652	Caucasienne	27.6638	12.1064	1.72	No	No	Yes	NO	NO	NO	NO	NO	40.3921	NO	NO	NO	NO	NO	NO	YES	Regional	NO	NO	.	.	NO	NO	NO
443	Placebo	29.0157	Caucasienne	20.7270	14.3684	1.94	No	No	Yes	NO	NO	NO	NO	NO	40.6541	NO	NO	NO	NO	NO	NO	NO	None	NO	NO	.	.	NO	NO	YES
444	Placebo	23.6030	Caucasienne	15.9875	13.2932	2.27	No	No	Yes	NO	NO	YES	NO	NO	36.7217	NO	NO	NO	NO	NO	NO	YES	Regional	NO	YES	YES	NO	NO	NO	NO
445	Aspirin	23.4743	Caucasienne	20.7612	15.9894	1.90	No	No	Yes	NO	NO	NO	NO	NO	39.9894	NO	NO	NO	NO	NO	NO	YES	Regional	NO	NO	.	.	NO	NO	YES
446	Placebo	33.9904	Caucasienne	24.0882	15.2353	1.82	No	No	Yes	NO	NO	NO	NO	NO	40.0925	NO	NO	NO	NO	NO	NO	YES	Regional	NO	YES	YES	NO	NO	NO	NO
447	Aspirin	32.9062	Caucasienne	20.3125	13.3001	2.12	No	No	Yes	NO	NO	NO	NO	NO	39.8715	YES	YES	NO	NO	NO	NO	NO	None	NO	YES	YES	NO	YES	NO	NO
448	Placebo	19.2608	Caucasienne	19.5313	12.5923	2.47	No	No	Yes	NO	NO	NO	NO	NO	38.7351	NO	NO	NO	NO	NO	NO	YES	Regional	NO	NO	.	.	NO	NO	NO
449	Aspirin	32.0110	Caucasienne	20.5761	13.7350	2.59	No	No	Yes	NO	NO	NO	NO	NO	39.8778	NO	NO	NO	NO	NO	NO	YES	Regional	NO	NO	.	.	NO	NO	NO
450	Aspirin	27.7645	Caucasienne	18.3655	11.6047	3.11	Yes	No	No	NO	NO	NO	NO	NO	41.4618	YES	YES	NO	NO	NO	NO	YES	Regional	NO	NO	.	.	YES	NO	NO
451	Aspirin	31.9836	Caucasienne	21.2585	14.5030	2.14	No	No	Yes	NO	NO	NO	NO	NO	38.9316	NO	NO	NO	NO	NO	NO	YES	Regional	NO	YES	YES	NO	NO	NO	NO
452	Aspirin	26.9185	Caucasienne	23.9390	13.5201	1.51	No	Yes	No	NO	NO	NO	NO	NO	39.6630	NO	NO	NO	NO	NO	NO	YES	Regional	NO	NO	.	.	NO	NO	NO
453	Placebo	30.3354	Caucasienne	21.4844	15.4265	2.07	No	No	Yes	NO	NO	NO	NO	NO	41.2837	NO	NO	NO	NO	NO	NO	YES	Regional	YES	.	.	.	NO	NO	.
454	Placebo	27.5264	Caucasienne	22.4913	12.5201	2.19	No	No	Yes	NO	NO	NO	NO	NO	40.6630	NO	NO	NO	NO	NO	NO	YES	Regional	YES	NO	.	.	NO	NO	NO
455	Aspirin	22.6064	Caucasienne	25.0572	14.4469	1.99	Yes	No	No	NO	NO	NO	NO	NO	40.4469	YES	YES	NO	NO	NO	NO	NO	None	NO	NO	.	.	YES	NO	NO
456	Placebo	26.8583	Caucasienne	20.0773	13.5789	2.42	No	No	Yes	NO	NO	NO	NO	NO	33.0075	NO	NO	NO	NO	NO	YES	YES	Regional	NO	NO	.	.	NO	NO	YES
457	Aspirin	28.8131	Caucasienne	21.1073	13.3684	3.01	Yes	No	No	NO	NO	NO	NO	NO	37.2255	NO	NO	NO	NO	NO	NO	YES	Regional	NO	YES	YES	NO	NO	NO	NO
458	Aspirin	39.3320	Caucasienne	22.0679	14.8778	2.07	No	No	Yes	NO	NO	NO	NO	NO	37.8778	NO	NO	NO	NO	NO	NO	YES	Regional	YES	NO	.	.	NO	NO	NO
459	Placebo	34.8309	Caucasienne	27.7344	14.2065	2.02	No	No	Yes	NO	NO	NO	NO	NO	40.2065	NO	NO	NO	NO	NO	NO	YES	Regional	NO	YES	YES	NO	NO	NO	NO
460	Aspirin	20.0794	Africaine	27.7319	14.0140	2.53	Yes	No	No	NO	NO	NO	NO	NO	40.1568	YES	YES	YES	NO	NO	NO	YES	Regional	NO	YES	YES	NO	YES	NO	NO
461	Aspirin	23.2745	Caucasienne	21.0813	13.1637	1.87	No	No	Yes	NO	NO	NO	NO	NO	39.5923	NO	NO	NO	NO	NO	NO	YES	Regional	NO	NO	.	.	NO	NO	NO
462	Placebo	28.9555	Caucasienne	24.9108	13.3594	1.83	No	No	Yes	NO	NO	NO	NO	NO	40.9308	NO	NO	NO	NO	NO	NO	YES	Regional	NO	YES	YES	NO	NO	NO	NO
463	Aspirin	35.7892	Caucasienne	23.2438	14.6597	2.22	No	No	Yes	NO	NO	NO	NO	NO	40.3740	NO	NO	NO	NO	NO	NO	YES	Regional	NO	YES	YES	NO	NO	NO	NO
464	Placebo	33.0021	Caucasienne	19.2894	13.7642	2.28	No	No	Yes	NO	NO	YES	NO	NO	39.6213	NO	NO	NO	NO	NO	NO	YES	Regional	NO	NO	.	.	NO	NO	YES
465	Placebo	29.4346	Caucasienne	23.8330	15.0140	1.80	No	No	Yes	YES	NO	NO	NO	NO	37.0140	YES	YES	NO	NO	NO	NO	YES	Regional	YES	NO	.	.	YES	NO	YES
466	Aspirin	26.9405	Caucasienne	46.6134	14.8648	1.93	No	No	Yes	NO	NO	NO	NO	NO	40.7219	NO	NO	NO	NO	NO	NO	YES	Regional	NO	NO	.	.	NO	NO	NO
467	Aspirin	29.7796	Caucasienne	21.4667	14.3682	1.77	No	No	Yes	NO	NO	NO	NO	NO	37.7968	YES	YES	YES	NO	NO	NO	YES	Regional	NO	NO	.	.	NO	NO	NO
468	Aspirin	22.7351	Africaine	24.8591	14.3609	1.84	No	No	Yes	NO	NO	NO	NO	NO	40.0752	NO	NO	NO	NO	NO	NO	YES	Regional	NO	NO	.	.	NO	NO	NO
469	Aspirin	29.0048	Caucasienne	20.1951	13.5038	1.99	No	No	Yes	NO	NO	NO	NO	NO	40.0752	NO	NO	NO	NO	NO	NO	YES	Regional	NO	YES	YES	NO	NO	NO	NO
470	Placebo	31.2663	Caucasienne	19.8914	13.3001	2.33	No	No	Yes	NO	NO	NO	NO	NO	39.4429	NO	NO	NO	NO	NO	NO	YES	Regional	NO	NO	.	.	NO	NO	NO
471	Aspirin	19.1869	Caucasienne	25.0292	12.5849	3.08	Yes	No	No	NO	NO	NO	NO	NO	40.0134	NO	NO	NO	NO	NO	NO	YES	Regional	NO	NO	.	.	NO	NO	NO
472	Placebo	18.9405	Caucasienne	18.4425	14.2255	1.86	No	No	Yes	NO	NO	NO	NO	NO	39.2255	NO	NO	NO	NO	NO	NO	YES	Regional	NO	NO	.	.	NO	NO	YES
473	Aspirin	30.8693	Caucasienne	26.2121	15.0752	2.28	No	No	Yes	NO	NO	NO	NO	NO	35.7895	NO	NO	NO	NO	NO	NO	YES	General	YES	NO	.	.	NO	NO	NO
474	Aspirin	28.3833	Caucasienne	29.0750	14.5420	1.82	No	No	Yes	NO	NO	NO	NO	NO	36.6848	YES	YES	NO	NO	NO	NO	YES	Regional	YES	YES	YES	NO	YES	NO	YES
475	Placebo	22.9979	Caucasienne	23.5883	13.9857	1.87	No	No	Yes	NO	NO	NO	NO	NO	40.7000	NO	NO	NO	NO	NO	NO	YES	Regional	NO	YES	YES	YES	NO	NO	NO
476	Aspirin	24.5284	Caucasienne	25.4685	13.8780	1.88	No	No	Yes	NO	NO	NO	NO	NO	42.0209	NO	NO	NO	NO	NO	NO	YES	Regional	NO	NO	.	.	NO	NO	NO
477	Placebo	34.6174	Caucasienne	23.1473	13.0209	2.26	No	No	Yes	NO	NO	NO	NO	NO	41.1637	NO	NO	NO	NO	NO	NO	YES	Regional	NO	NO	.	.	NO	NO	NO
478	Aspirin	24.8898	Africaine	22.4996	11.2760	2.09	No	No	Yes	NO	NO	NO	NO	NO	33.5617	NO	NO	NO	NO	NO	YES	YES	Regional	NO	YES	NO	YES	NO	NO	YES
479	Aspirin	36.3943	Caucasienne	19.7232	14.5164	2.80	No	No	Yes	NO	NO	NO	NO	NO	40.6593	NO	NO	NO	NO	NO	NO	YES	Regional	NO	NO	.	.	NO	NO	YES
480	Placebo	27.7290	Caucasienne	21.9723	14.6539	2.03	No	No	Yes	NO	NO	NO	NO	NO	41.0825	NO	NO	NO	NO	NO	NO	YES	Regional	NO	NO	.	.	NO	NO	YES
481	Aspirin	33.2895	Caucasienne	18.0232	14.3066	1.96	No	No	Yes	NO	NO	NO	NO	NO	39.5923	NO	NO	NO	NO	NO	NO	YES	Regional	NO	YES	YES	NO	NO	NO	NO
482	Placebo	30.1602	Caucasienne	20.0809	12.6541	1.80	No	No	Yes	NO	NO	NO	NO	NO	38.7969	NO	NO	NO	NO	NO	NO	YES	Regional	YES	YES	YES	NO	NO	NO	NO
483	Placebo	23.8768	Africaine	22.3094	13.9523	2.25	No	No	Yes	NO	NO	NO	NO	NO	39.2380	YES	YES	NO	NO	NO	NO	YES	Regional	YES	YES	YES	NO	YES	NO	NO
484	Aspirin	25.0431	Caucasienne	22.8625	14.2341	2.15	No	No	Yes	NO	NO	NO	NO	NO	39.8055	NO	NO	NO	NO	NO	NO	NO	None	NO	NO	.	.	NO	NO	NO
485	Placebo	35.1458	Africaine	22.4600	13.3773	2.27	Yes	No	No	NO	NO	NO	NO	NO	38.6630	NO	NO	NO	NO	NO	NO	YES	Regional	NO	YES	YES	NO	NO	NO	NO
486	Aspirin	28.1533	Caucasienne	21.6296	13.8778	1.99	No	No	Yes	NO	NO	NO	NO	NO	42.0207	NO	NO	NO	NO	NO	NO	YES	Regional	NO	NO	.	.	NO	NO	NO
487	Placebo	26.6804	Caucasienne	19.7378	12.6541	3.33	Yes	No	No	NO	NO	NO	NO	NO	40.5112	NO	NO	NO	NO	NO	NO	YES	Regional	NO	NO	.	.	NO	NO	NO
488	Placebo	34.7296	Caucasienne	25.6747	13.2173	2.65	Yes	No	No	NO	NO	NO	NO	NO	37.3602	NO	NO	NO	NO	NO	NO	YES	Regional	NO	NO	.	.	NO	NO	NO
489	Aspirin	28.2491	Caucasienne	27.5873	13.8780	1.89	No	No	Yes	NO	NO	NO	NO	NO	39.1637	YES	YES	NO	NO	NO	NO	YES	Regional	NO	NO	.	.	YES	NO	NO
490	Placebo	24.1889	Océanienne	18.7305	14.0076	2.11	No	No	Yes	NO	NO	NO	NO	NO	38.4362	YES	YES	NO	NO	NO	NO	YES	General	YES	YES	NO	YES	YES	NO	YES
491	Placebo	22.9487	Asiatique	41.0156	14.1505	2.05	No	No	Yes	NO	NO	NO	NO	NO	38.7219	NO	NO	NO	NO	NO	NO	YES	Regional	NO	NO	.	.	NO	NO	NO
492	Aspirin	25.3114	Africaine	25.5296	12.4420	1.50	No	Yes	No	NO	NO	NO	NO	NO	40.1563	NO	NO	NO	NO	NO	NO	YES	Regional	YES	YES	YES	NO	NO	NO	NO
493	Placebo	27.4880	Caucasienne	23.3726	12.9705	2.05	No	No	Yes	NO	NO	NO	NO	NO	41.9705	NO	NO	NO	NO	NO	NO	YES	Regional	NO	YES	YES	NO	NO	NO	NO
494	Placebo	27.6632	Caucasienne	26.2917	15.0188	2.11	No	No	Yes	NO	NO	NO	NO	NO	36.0188	NO	NO	NO	NO	NO	NO	YES	Regional	NO	NO	.	.	NO	NO	YES
495	Aspirin	29.2512	Caucasienne	31.6866	12.8428	2.56	No	No	Yes	NO	NO	NO	NO	NO	37.1286	YES	YES	YES	YES	YES	NO	YES	Regional	NO	NO	.	.	YES	NO	NO
496	Placebo	27.4387	Caucasienne	17.1100	15.6626	2.04	No	No	Yes	NO	NO	NO	NO	NO	41.0912	NO	NO	NO	NO	NO	NO	YES	Regional	NO	YES	YES	YES	NO	NO	NO
497	Aspirin	28.2847	Caucasienne	25.1039	14.6639	1.81	Yes	No	No	NO	NO	NO	NO	NO	39.8068	NO	NO	NO	NO	NO	NO	YES	Regional	YES	NO	.	.	NO	NO	NO
498	Placebo	28.7091	Caucasienne	22.0604	12.5858	1.98	Yes	No	No	NO	NO	NO	NO	NO	39.7286	YES	YES	NO	NO	NO	NO	YES	Regional	NO	NO	.	.	YES	NO	NO
499	Aspirin	25.7084	Caucasienne	29.7056	13.0499	3.02	No	No	Yes	NO	NO	NO	NO	NO	41.0499	NO	NO	NO	NO	NO	NO	YES	Regional	NO	YES	YES	NO	NO	NO	NO
500	Placebo	28.4791	Africaine	22.2063	14.3602	1.99	Yes	No	No	NO	NO	NO	NO	NO	39.3602	NO	NO	NO	NO	NO	NO	YES	Regional	YES	YES	NO	YES	NO	NO	NO
501	Placebo	32.5667	Caucasienne	25.6369	14.8780	2.35	No	No	Yes	NO	NO	NO	NO	NO	39.4494	YES	YES	NO	NO	NO	NO	NO	None	NO	YES	YES	NO	YES	NO	NO
502	Placebo	18.1218	Caucasienne	20.9366	11.4420	1.83	No	No	Yes	NO	NO	NO	NO	YES	39.1563	NO	NO	NO	NO	NO	NO	YES	Regional	NO	NO	.	.	NO	NO	NO
503	Aspirin	20.2437	Africaine	19.1406	13.0912	2.46	No	No	Yes	NO	NO	NO	NO	NO	39.3769	NO	NO	NO	NO	NO	NO	YES	Regional	NO	YES	YES	NO	NO	NO	NO
504	Aspirin	28.7556	Caucasienne	25.3515	13.3991	2.35	No	No	Yes	NO	NO	NO	NO	NO	39.5420	NO	NO	NO	NO	NO	NO	YES	Regional	NO	NO	.	.	NO	NO	NO
505	Aspirin	19.9206	Caucasienne	20.1956	12.5201	2.07	Yes	No	No	NO	NO	NO	NO	NO	40.5201	NO	NO	NO	NO	NO	NO	YES	Regional	NO	YES	NO	YES	NO	NO	YES
506	Aspirin	27.9644	Caucasienne	25.5102	13.3045	1.78	No	No	Yes	NO	NO	NO	NO	NO	39.8759	NO	NO	NO	NO	NO	NO	YES	Regional	NO	NO	.	.	NO	NO	YES
507	Aspirin	27.1458	Caucasienne	24.0882	14.2837	1.96	No	No	Yes	NO	NO	NO	NO	NO	41.8551	NO	NO	NO	NO	NO	NO	YES	Regional	NO	NO	.	.	NO	NO	NO
508	Aspirin	18.6557	Caucasienne	16.7474	12.0745	2.15	No	No	Yes	NO	NO	NO	NO	NO	37.9316	NO	NO	NO	NO	NO	NO	YES	Regional	NO	YES	NO	YES	NO	NO	YES
509	Placebo	25.5715	Caucasienne	25.6055	13.9484	1.87	No	No	Yes	NO	NO	NO	NO	NO	39.8055	NO	NO	NO	NO	NO	NO	YES	Regional	YES	NO	.	.	NO	NO	NO
510	Placebo	29.9986	Caucasienne	21.7784	13.0925	1.81	No	No	Yes	NO	NO	NO	NO	NO	41.0925	NO	NO	NO	NO	NO	NO	YES	Regional	NO	NO	.	.	NO	NO	NO
511	Placebo	21.8316	Africaine	19.7210	14.0209	2.00	No	No	Yes	NO	NO	NO	NO	NO	40.3066	YES	YES	NO	NO	NO	NO	YES	Regional	NO	NO	.	.	YES	NO	YES
512	Placebo	34.0205	Caucasienne	24.3046	15.6266	2.23	No	No	Yes	NO	NO	NO	NO	NO	39.7694	NO	NO	NO	NO	NO	NO	YES	Regional	NO	NO	.	.	NO	NO	NO
513	Placebo	28.6872	Caucasienne	20.2020	13.2173	2.76	Yes	No	No	NO	NO	NO	NO	NO	37.2173	YES	YES	NO	NO	NO	NO	YES	Regional	YES	YES	YES	NO	YES	NO	YES
514	Aspirin	21.3580	Caucasienne	28.5120	13.2714	1.91	No	No	Yes	NO	NO	NO	NO	NO	40.1286	NO	NO	NO	NO	NO	NO	YES	Regional	NO	NO	.	.	NO	NO	.
515	Placebo	27.5510	Africaine	24.5089	13.5111	2.52	Yes	No	No	NO	NO	NO	NO	NO	24.3682	NO	NO	NO	NO	NO	YES	YES	Regional	NO	NO	.	.	NO	NO	YES
516	Placebo	30.0616	Caucasienne	21.2245	14.9207	2.18	No	No	Yes	NO	NO	NO	NO	NO	39.3493	NO	NO	NO	NO	NO	NO	YES	Regional	NO	NO	.	.	NO	NO	YES
517	Aspirin	25.7331	Caucasienne	22.3133	13.8095	2.69	No	No	Yes	NO	NO	NO	NO	NO	39.5237	NO	NO	NO	NO	NO	NO	YES	Regional	NO	NO	.	.	NO	NO	NO
518	Placebo	29.5113	Caucasienne	16.9010	15.1563	1.74	No	No	Yes	NO	NO	NO	NO	NO	37.4420	NO	NO	NO	NO	NO	NO	YES	Regional	NO	.	.	.	NO	NO	NO
519	Aspirin	23.0281	Caucasienne	22.7732	13.3190	1.74	Yes	No	No	NO	NO	NO	NO	NO	40.6047	NO	NO	NO	NO	NO	NO	YES	Regional	NO	.	.	.	NO	NO	NO
520	Aspirin	33.4648	Caucasienne	21.3382	13.5617	1.98	No	No	Yes	NO	NO	NO	NO	NO	40.2760	NO	NO	NO	NO	NO	NO	YES	Regional	NO	.	.	.	NO	NO	YES
521	Placebo	32.1506	Caucasienne	24.5390	12.8551	1.77	Yes	No	No	NO	NO	NO	NO	NO	39.4265	NO	NO	NO	NO	NO	NO	YES	Regional	YES	NO	.	.	NO	NO	YES
522	Aspirin	33.5661	Caucasienne	20.8300	11.8428	2.04	Yes	No	No	NO	NO	NO	NO	NO	39.1286	NO	NO	NO	NO	NO	NO	YES	Regional	YES	NO	.	.	NO	NO	.
523	Aspirin	30.2779	Caucasienne	22.0386	12.6597	2.00	Yes	No	No	NO	NO	NO	NO	NO	40.5169	NO	NO	NO	NO	NO	NO	YES	Regional	YES	NO	.	.	NO	NO	.
524	Placebo	28.8296	Caucasienne	18.3655	13.8706	2.02	No	No	Yes	NO	NO	NO	NO	NO	39.7277	NO	NO	NO	NO	NO	NO	YES	Regional	NO	NO	.	.	NO	NO	NO
525	Aspirin	25.3470	Caucasienne	23.4375	14.5902	1.27	No	Yes	No	NO	NO	NO	NO	NO	34.5902	NO	NO	NO	NO	NO	NO	YES	Regional	YES	NO	.	.	NO	NO	NO
526	Aspirin	34.4723	Caucasienne	25.2595	17.7277	2.22	No	No	Yes	NO	NO	NO	NO	NO	40.5849	NO	NO	NO	NO	NO	NO	YES	Regional	NO	.	.	.	NO	NO	NO
527	Placebo	28.0219	Caucasienne	21.5139	14.8068	1.84	No	No	Yes	NO	NO	NO	NO	NO	40.3782	NO	NO	NO	NO	NO	NO	YES	Regional	NO	NO	.	.	NO	NO	NO
528	Aspirin	23.7317	Caucasienne	21.4692	14.7122	1.72	No	No	Yes	NO	NO	NO	NO	NO	40.8551	NO	NO	NO	NO	NO	NO	YES	Regional	NO	NO	.	.	NO	NO	.
529	Placebo	34.0835	Caucasienne	29.5858	15.9487	1.71	No	No	Yes	NO	NO	NO	NO	NO	41.0915	NO	NO	NO	NO	NO	NO	YES	Regional	YES	NO	.	.	NO	NO	NO
530	Aspirin	25.6372	Caucasienne	21.2031	15.6626	2.24	No	No	Yes	NO	NO	NO	NO	NO	39.6626	NO	NO	NO	NO	NO	NO	YES	Regional	NO	NO	.	.	NO	NO	NO
531	Placebo	29.2019	Africaine	26.1719	13.0827	2.08	Yes	No	No	NO	NO	NO	NO	NO	38.6541	NO	NO	NO	NO	NO	NO	YES	Regional	NO	NO	.	.	NO	NO	.
532	Placebo	28.1478	Caucasienne	24.6097	13.9523	1.21	No	Yes	No	NO	NO	NO	NO	NO	40.3809	NO	NO	NO	NO	NO	NO	YES	Regional	NO	NO	.	.	NO	NO	YES
533	Placebo	32.6270	Caucasienne	22.7583	14.5571	1.33	No	Yes	No	NO	NO	NO	NO	NO	41.1286	NO	NO	NO	NO	NO	NO	YES	Regional	YES	NO	.	.	NO	NO	NO
534	Aspirin	30.6256	Africaine	17.9982	14.0636	2.05	Yes	No	No	NO	NO	NO	NO	NO	40.9207	NO	NO	NO	NO	NO	NO	YES	Regional	YES	NO	.	.	NO	NO	YES
535	Aspirin	27.1513	Caucasienne	27.5482	12.4429	2.16	Yes	No	No	NO	NO	NO	NO	NO	41.4429	NO	NO	NO	NO	NO	NO	YES	Regional	NO	NO	.	.	NO	NO	NO
536	Placebo	29.8344	Caucasienne	20.5761	12.7286	1.71	No	No	Yes	NO	NO	NO	NO	NO	38.7286	NO	NO	NO	NO	NO	NO	YES	Regional	NO	.	.	.	NO	NO	.
537	Placebo	19.4305	Caucasienne	22.3757	12.8055	1.73	No	No	Yes	NO	NO	NO	NO	NO	39.2341	NO	NO	NO	NO	NO	NO	YES	Regional	NO	.	.	.	NO	NO	.
538	Aspirin	29.8453	Caucasienne	20.9366	11.5237	2.10	No	No	Yes	NO	NO	NO	NO	NO	40.3809	NO	NO	NO	NO	NO	NO	NO	None	NO	.	.	.	NO	NO	.
539	Aspirin	30.9350	Africaine	22.4600	12.3356	2.50	No	No	Yes	NO	NO	NO	NO	NO	40.9071	NO	NO	NO	NO	NO	NO	YES	Regional	NO	NO	.	.	NO	NO	YES
540	Placebo	28.3559	Caucasienne	23.1084	13.3066	2.00	No	No	Yes	NO	NO	NO	NO	NO	38.8780	NO	NO	NO	NO	NO	NO	YES	Regional	NO	NO	.	.	NO	NO	NO
541	Aspirin	30.1054	Caucasienne	19.9573	12.1503	1.57	No	Yes	No	NO	NO	NO	NO	NO	37.2932	NO	NO	NO	NO	NO	NO	YES	Regional	YES	.	.	.	NO	NO	YES
542	Placebo	25.2786	Caucasienne	22.8625	12.1503	2.64	Yes	No	No	NO	NO	NO	NO	NO	41.2932	NO	NO	NO	NO	NO	NO	YES	Regional	NO	YES	YES	NO	NO	NO	YES
543	Placebo	30.5462	Caucasienne	20.3125	13.3602	2.15	No	No	Yes	NO	NO	NO	NO	NO	40.3602	NO	NO	NO	NO	NO	NO	.	.	NO	.	.	.	NO	NO	.
544	Aspirin	31.3511	Caucasienne	33.2031	12.4429	2.23	No	No	Yes	NO	NO	NO	NO	NO	36.4429	NO	NO	NO	NO	NO	NO	YES	Regional	YES	NO	.	.	NO	NO	NO
545	Aspirin	31.8658	Caucasienne	22.9591	12.2932	2.04	No	No	Yes	NO	NO	NO	NO	NO	38.1503	NO	NO	NO	NO	NO	NO	YES	Regional	NO	NO	.	.	NO	NO	YES
546	Aspirin	34.3737	Caucasienne	19.0520	13.5201	2.60	Yes	No	No	NO	NO	NO	NO	NO	40.0915	NO	NO	NO	NO	NO	NO	YES	Regional	NO	NO	.	.	NO	NO	YES
547	Aspirin	31.3867	Caucasienne	18.3594	11.6848	1.61	No	No	No	NO	NO	NO	NO	NO	41.6848	NO	NO	NO	NO	NO	NO	YES	Regional	NO	NO	.	.	NO	NO	NO
548	Aspirin	29.8864	Caucasienne	17.6309	13.3609	1.86	No	No	Yes	NO	NO	NO	NO	NO	39.9323	NO	NO	NO	NO	NO	NO	YES	Regional	YES	NO	.	.	NO	NO	YES
549	Aspirin	29.3142	Caucasienne	17.0993	12.7045	1.95	No	No	Yes	NO	NO	NO	NO	NO	41.1331	NO	NO	NO	NO	NO	NO	YES	Regional	NO	YES	YES	NO	NO	NO	NO
550	Placebo	35.7399	Caucasienne	18.0697	12.7350	2.51	No	No	Yes	NO	NO	NO	NO	NO	41.1635	NO	NO	NO	NO	NO	NO	YES	Regional	NO	NO	.	.	NO	NO	NO
551	Aspirin	30.8227	Caucasienne	21.2279	12.3602	1.80	No	No	Yes	NO	NO	NO	NO	NO	40.6459	NO	NO	NO	NO	NO	NO	YES	Regional	NO	NO	.	.	NO	NO	YES
552	Aspirin	26.9979	Caucasienne	22.7732	12.5858	1.92	No	No	Yes	NO	NO	NO	NO	NO	41.3001	NO	NO	NO	NO	NO	NO	YES	Regional	NO	NO	.	.	NO	NO	NO
553	Aspirin	23.0062	Africaine	24.2810	13.0925	2.25	Yes	No	No	NO	NO	NO	NO	NO	39.3782	YES	YES	NO	NO	NO	NO	YES	Regional	NO	NO	.	.	YES	NO	NO
554	Placebo	42.3518	Asiatique	19.5313	12.0636	1.86	No	No	Yes	NO	NO	NO	NO	NO	38.4922	NO	NO	NO	NO	NO	NO	YES	Regional	NO	YES	YES	YES	NO	NO	YES
555	Placebo	28.7830	Caucasienne	19.3625	12.0737	1.99	No	No	Yes	NO	NO	NO	NO	NO	40.7880	NO	NO	NO	NO	NO	NO	YES	Regional	NO	NO	.	.	NO	NO	NO
556	Aspirin	37.0513	Caucasienne	21.9377	12.1503	1.88	Yes	No	No	NO	NO	NO	NO	NO	39.8646	NO	NO	NO	NO	NO	NO	YES	Regional	NO	NO	.	.	NO	NO	YES
557	Placebo	26.4066	Africaine	16.9550	13.6639	3.01	No	No	Yes	NO	NO	NO	NO	NO	38.8068	NO	NO	NO	NO	NO	NO	YES	Regional	NO	NO	.	.	NO	NO	YES
558	Placebo	35.8248	Caucasienne	19.4870	14.3684	1.72	No	No	Yes	NO	NO	NO	NO	NO	41.6541	NO	NO	NO	NO	NO	NO	YES	Regional	NO	YES	YES	NO	NO	NO	NO
559	Placebo	30.9979	Caucasienne	21.1073	11.9523	1.75	Yes	No	No	NO	NO	NO	NO	NO	41.0952	NO	NO	NO	NO	NO	NO	YES	Regional	NO	YES	YES	NO	NO	NO	NO
560	Aspirin	24.5065	Caucasienne	22.1297	13.9323	2.06	No	No	Yes	NO	NO	NO	NO	NO	40.2180	NO	NO	NO	NO	NO	NO	YES	Regional	NO	NO	.	.	NO	NO	YES
561	Placebo	34.6940	Asiatique	20.7008	11.5849	2.05	No	No	Yes	NO	NO	NO	NO	NO	37.8706	NO	NO	NO	NO	NO	NO	YES	Regional	NO	NO	.	.	NO	NO	YES
562	Aspirin	28.2793	Caucasienne	20.8117	11.6047	1.85	No	No	Yes	NO	NO	NO	NO	NO	38.3190	NO	NO	NO	NO	NO	NO	YES	Regional	NO	NO	.	.	NO	NO	NO
563	Placebo	21.0376	Africaine	20.2449	12.7642	1.70	No	No	Yes	NO	NO	NO	NO	NO	39.3356	YES	YES	YES	NO	NO	NO	YES	Regional	YES	NO	.	.	NO	NO	YES
564	Aspirin	39.3128	Africaine	22.3094	12.8780	1.77	No	No	Yes	NO	NO	NO	NO	NO	39.8780	NO	NO	NO	NO	NO	NO	YES	Regional	NO	NO	.	.	NO	NO	NO
565	Aspirin	30.0808	Caucasienne	21.6296	11.9071	2.51	No	No	Yes	NO	NO	NO	NO	NO	39.7642	NO	NO	NO	NO	NO	NO	YES	Regional	NO	NO	.	.	NO	NO	NO
566	Aspirin	31.0308	Asiatique	21.6713	11.9980	2.17	No	No	Yes	NO	NO	NO	NO	NO	40.9980	NO	NO	NO	NO	NO	NO	YES	Regional	NO	YES	NO	YES	NO	NO	YES
567	Aspirin	24.7036	Africaine	20.0155	12.4785	2.52	No	No	Yes	NO	NO	NO	NO	NO	41.6213	NO	NO	NO	NO	NO	NO	YES	Regional	NO	NO	.	.	NO	NO	NO
568	Placebo	34.7050	Caucasienne	18.7962	13.8696	1.85	No	No	Yes	NO	NO	NO	NO	NO	41.0125	NO	NO	NO	NO	NO	NO	YES	Regional	NO	NO	.	.	NO	NO	NO
569	Aspirin	28.2163	Caucasienne	23.8754	12.5789	2.42	No	No	Yes	NO	NO	NO	NO	NO	41.5789	NO	NO	NO	NO	NO	NO	YES	Regional	NO	YES	YES	NO	NO	NO	NO
570	Aspirin	25.1335	Caucasienne	19.0311	12.7286	1.97	No	No	Yes	NO	NO	NO	NO	NO	41.1572	NO	NO	NO	NO	NO	NO	YES	Regional	NO	NO	.	.	NO	NO	YES
571	Placebo	28.2984	Caucasienne	26.6193	12.7350	1.76	Yes	No	No	NO	NO	NO	NO	NO	39.0207	NO	NO	NO	NO	NO	NO	YES	Regional	NO	YES	NO	YES	NO	NO	.
572	Aspirin	30.8145	Caucasienne	30.1038	14.2851	2.03	No	No	Yes	NO	NO	NO	NO	NO	40.5708	NO	NO	NO	NO	NO	NO	YES	Regional	YES	.	.	.	NO	NO	.
573	Placebo	25.9822	Caucasienne	26.7229	12.7331	1.83	Yes	No	No	NO	NO	NO	NO	NO	41.4474	NO	NO	NO	NO	NO	NO	YES	Regional	YES	NO	.	.	NO	NO	YES
574	Placebo	31.0691	Caucasienne	18.6709	13.0915	2.24	No	No	Yes	NO	NO	NO	NO	NO	40.5201	NO	NO	NO	NO	NO	NO	YES	Regional	NO	NO	.	.	NO	NO	NO
575	Placebo	32.6626	Caucasienne	19.1327	11.7475	1.70	No	No	Yes	NO	NO	NO	NO	NO	39.0333	NO	NO	NO	NO	NO	NO	YES	Regional	NO	YES	NO	YES	NO	NO	YES
576	Aspirin	28.6626	Caucasienne	22.1893	12.2173	1.78	No	No	Yes	NO	NO	NO	NO	NO	39.6459	NO	NO	NO	NO	NO	NO	YES	Regional	NO	NO	.	.	NO	NO	NO
577	Placebo	35.5893	Caucasienne	19.6281	13.9523	1.84	No	No	Yes	NO	NO	NO	NO	NO	40.3809	NO	NO	NO	NO	NO	NO	YES	Regional	YES	NO	.	.	NO	NO	NO
578	Placebo	28.5886	Caucasienne	18.2868	11.9207	2.05	No	No	Yes	NO	NO	NO	NO	NO	40.3493	NO	NO	NO	NO	NO	NO	YES	Regional	NO	NO	.	.	NO	NO	NO
579	Placebo	38.1711	Africaine	21.5139	12.7350	1.99	No	No	Yes	NO	NO	NO	NO	NO	38.8778	NO	NO	NO	NO	NO	NO	YES	Regional	NO	NO	.	.	NO	NO	NO
580	Placebo	27.3374	Caucasienne	19.8413	12.4143	2.40	No	No	Yes	NO	NO	NO	NO	NO	41.7000	NO	NO	NO	NO	NO	NO	YES	Regional	NO	NO	.	.	NO	NO	YES
581	Aspirin	31.2608	Caucasienne	20.4501	12.4429	2.51	No	No	Yes	NO	NO	NO	NO	NO	36.4429	NO	NO	NO	NO	NO	NO	YES	Regional	YES	NO	.	.	NO	NO	YES
582	Placebo	30.1821	Caucasienne	21.3578	13.6539	2.04	No	No	Yes	NO	NO	NO	NO	NO	40.9396	NO	NO	NO	NO	NO	NO	YES	Regional	YES	NO	.	.	NO	NO	NO
583	Aspirin	29.1910	Caucasienne	21.6418	11.7642	1.78	No	No	Yes	NO	NO	NO	NO	NO	40.6213	NO	NO	NO	NO	NO	NO	YES	Regional	NO	NO	.	.	NO	NO	NO
584	Aspirin	26.1930	Océanienne	24.4561	12.8755	2.14	Yes	No	No	NO	NO	NO	NO	NO	31.7326	YES	YES	NO	NO	NO	YES	YES	General	YES	YES	NO	YES	YES	NO	NO
585	Placebo	30.8665	Caucasienne	21.2263	12.0499	1.85	No	No	Yes	NO	NO	NO	NO	NO	37.7642	NO	NO	NO	NO	NO	NO	YES	Regional	NO	NO	.	.	NO	NO	NO
586	Aspirin	34.8036	Caucasienne	19.4870	13.0878	2.03	No	No	Yes	NO	NO	NO	NO	NO	40.5164	NO	NO	NO	NO	NO	NO	YES	Regional	NO	.	.	.	NO	NO	.
587	Placebo	25.5003	Caucasienne	27.4714	11.6047	2.10	No	No	Yes	NO	NO	NO	NO	NO	39.1761	NO	NO	NO	NO	NO	NO	YES	Regional	YES	NO	.	.	NO	NO	.
588	Placebo	30.4394	Caucasienne	21.2031	12.7642	2.68	Yes	No	No	NO	NO	NO	NO	NO	40.0499	NO	NO	NO	NO	NO	NO	YES	Regional	NO	NO	.	.	NO	NO	YES
589	Aspirin	29.2539	Caucasienne	23.3844	11.9980	1.89	No	No	Yes	NO	NO	NO	NO	NO	38.9980	NO	NO	NO	NO	NO	NO	YES	Regional	YES	NO	.	.	NO	NO	YES
590	Aspirin	30.6968	Caucasienne	23.6203	12.0636	2.13	Yes	No	No	NO	NO	NO	NO	NO	41.3493	NO	NO	NO	NO	NO	NO	YES	Regional	NO	NO	.	.	NO	NO	YES
591	Placebo	31.0390	Caucasienne	22.0386	13.2255	2.45	No	No	Yes	NO	NO	NO	NO	NO	40.3684	NO	NO	NO	NO	NO	NO	YES	Regional	NO	NO	.	.	NO	NO	NO
592	Aspirin	32.3723	Indienne	18.2563	12.0636	1.83	No	No	Yes	NO	NO	NO	NO	NO	39.0636	NO	NO	NO	NO	NO	NO	YES	Regional	NO	NO	.	.	NO	NO	NO
593	Aspirin	29.8754	Africaine	25.9107	12.1563	2.74	No	No	Yes	NO	NO	NO	NO	NO	37.7277	NO	NO	NO	NO	NO	NO	YES	General	YES	NO	.	.	NO	NO	YES
594	Aspirin	25.3744	Caucasienne	26.3702	12.5694	2.26	No	No	Yes	NO	NO	NO	NO	NO	39.5694	NO	NO	NO	NO	NO	NO	YES	Regional	NO	YES	YES	NO	NO	NO	NO
595	Aspirin	29.9795	Caucasienne	24.0882	12.1408	1.86	No	No	Yes	NO	NO	NO	NO	NO	39.2837	NO	NO	NO	NO	NO	NO	YES	Regional	NO	NO	.	.	NO	NO	YES
596	Aspirin	26.0014	Caucasienne	18.5911	12.7350	1.75	No	No	Yes	NO	NO	NO	NO	NO	40.8778	NO	NO	NO	NO	NO	NO	YES	Regional	NO	YES	YES	NO	NO	NO	NO
597	Placebo	41.6071	Caucasienne	26.8977	14.0140	1.80	No	No	Yes	NO	NO	NO	NO	NO	36.2997	YES	YES	YES	YES	YES	NO	YES	Regional	YES	YES	NO	YES	NO	NO	YES
598	Aspirin	28.2984	Caucasienne	20.0692	11.9980	3.19	Yes	No	No	NO	NO	NO	NO	NO	35.1408	NO	NO	NO	NO	NO	NO	YES	Regional	YES	NO	.	.	NO	NO	YES
599	Aspirin	30.4860	Caucasienne	19.6052	12.5694	2.01	No	No	Yes	NO	NO	.	NO	NO	38.1408	NO	NO	NO	NO	NO	NO	YES	Regional	NO	NO	.	.	NO	NO	NO
600	Aspirin	27.8877	Caucasienne	20.9572	12.5030	1.84	No	No	Yes	NO	NO	NO	NO	NO	38.9316	NO	NO	NO	NO	NO	NO	YES	Regional	NO	NO	.	.	NO	NO	NO
601	Aspirin	35.4798	Caucasienne	18.8189	11.7642	1.87	No	No	Yes	NO	NO	NO	NO	NO	39.4785	NO	NO	NO	NO	NO	NO	.	.	YES	YES	YES	NO	NO	NO	YES
602	Placebo	28.4326	Caucasienne	22.0386	15.6639	1.80	No	No	Yes	NO	NO	NO	NO	NO	39.3782	NO	NO	NO	NO	NO	NO	YES	Regional	YES	NO	.	.	NO	NO	YES
603	Aspirin	20.8569	Africaine	19.4870	11.9207	1.74	No	No	Yes	NO	NO	NO	NO	NO	39.3493	NO	NO	NO	NO	NO	NO	YES	Regional	YES	NO	.	.	NO	NO	NO
604	Aspirin	37.2895	Caucasienne	19.1001	13.0883	2.10	No	No	Yes	NO	NO	NO	NO	NO	41.5169	NO	NO	NO	NO	NO	NO	YES	Regional	NO	.	.	.	NO	NO	.
605	Aspirin	28.2957	Caucasienne	18.1818	11.3345	1.73	No	No	Yes	NO	NO	NO	NO	NO	37.0488	NO	NO	NO	NO	NO	NO	YES	Regional	NO	NO	.	.	NO	NO	YES
606	Placebo	22.8939	Africaine	20.2812	11.5849	1.92	No	No	Yes	NO	NO	NO	NO	NO	38.7277	YES	YES	NO	NO	NO	NO	YES	Regional	NO	NO	.	.	YES	NO	YES
607	Aspirin	29.4784	Caucasienne	19.0451	11.9980	1.97	No	No	Yes	NO	NO	NO	NO	NO	40.2837	NO	NO	NO	NO	NO	NO	YES	Regional	NO	NO	.	.	NO	NO	NO
608	Placebo	36.1643	Caucasienne	18.5911	12.9484	1.95	No	No	Yes	NO	NO	NO	NO	NO	39.5198	NO	NO	NO	NO	NO	NO	NO	None	NO	YES	YES	NO	NO	NO	NO
609	Aspirin	26.6366	Caucasienne	22.2656	11.6848	1.83	Yes	No	No	NO	NO	NO	NO	NO	41.2563	NO	NO	NO	NO	NO	NO	YES	Regional	NO	NO	.	.	NO	NO	YES
610	Placebo	27.1075	Africaine	25.1429	13.6213	1.93	No	No	Yes	NO	NO	NO	NO	NO	32.7642	YES	YES	NO	NO	NO	YES	YES	Regional	YES	NO	.	.	YES	NO	YES
611	Placebo	34.6913	Caucasienne	24.6097	11.8277	2.44	No	No	Yes	NO	NO	NO	NO	NO	39.2563	NO	NO	NO	NO	NO	NO	YES	Regional	YES	NO	.	.	NO	NO	NO
612	Placebo	32.8843	Caucasienne	20.4491	12.5858	2.06	Yes	No	No	NO	NO	NO	NO	NO	40.8715	NO	NO	NO	NO	NO	NO	YES	Regional	NO	NO	.	.	NO	NO	NO
613	Aspirin	31.2416	Caucasienne	21.3382	11.8428	1.93	No	No	Yes	NO	NO	NO	NO	NO	36.9857	NO	NO	NO	NO	NO	NO	YES	Regional	YES	YES	YES	NO	NO	NO	NO
614	Aspirin	33.8042	Caucasienne	22.3214	12.5694	1.80	No	No	Yes	NO	NO	NO	NO	NO	40.4265	NO	NO	NO	NO	NO	NO	YES	Regional	NO	YES	YES	NO	NO	NO	NO
615	Placebo	26.6530	Africaine	18.5178	12.5789	1.94	Yes	No	No	NO	NO	NO	NO	NO	32.2932	NO	NO	NO	NO	NO	YES	YES	Regional	NO	NO	.	.	NO	YES	YES
616	Placebo	31.7290	Caucasienne	21.4109	14.3682	1.91	No	No	Yes	NO	NO	NO	NO	NO	39.6539	NO	NO	NO	NO	NO	NO	YES	Regional	NO	YES	YES	YES	NO	NO	NO
617	Placebo	37.7166	Océanienne	20.5693	14.5694	1.78	No	No	Yes	NO	NO	NO	NO	NO	36.1408	NO	NO	NO	NO	NO	NO	YES	Regional	NO	NO	.	.	NO	NO	NO
618	Aspirin	29.1499	Caucasienne	22.6757	12.8755	1.75	No	No	Yes	NO	NO	NO	NO	NO	39.8755	NO	NO	NO	NO	NO	NO	YES	Regional	NO	NO	.	.	NO	NO	YES
619	Placebo	39.9890	Caucasienne	27.5482	12.2837	2.30	No	No	Yes	NO	NO	NO	NO	NO	40.8551	NO	NO	NO	NO	NO	NO	YES	Regional	NO	YES	YES	NO	NO	NO	NO
620	Placebo	26.2396	Caucasienne	19.5965	12.4429	1.75	No	No	Yes	NO	NO	NO	NO	NO	40.7286	NO	NO	NO	NO	NO	NO	YES	Regional	NO	NO	.	.	NO	NO	NO
621	Aspirin	31.2444	Africaine	32.2708	13.5791	2.05	No	No	Yes	NO	NO	NO	NO	NO	41.1505	NO	NO	NO	NO	NO	NO	YES	Regional	YES	NO	.	.	NO	NO	NO
622	Placebo	35.5154	Caucasienne	22.8329	13.5789	2.52	No	No	Yes	NO	NO	NO	NO	NO	39.4360	NO	NO	NO	NO	NO	NO	YES	Regional	YES	NO	.	.	NO	NO	YES
623	Placebo	32.6188	Caucasienne	20.0617	14.8755	2.27	No	No	Yes	NO	NO	NO	NO	NO	39.4469	NO	NO	NO	NO	NO	NO	.	.	NO	NO	.	.	NO	NO	NO
624	Aspirin	31.9014	Asiatique	25.2092	13.7219	2.69	No	No	Yes	NO	NO	NO	NO	NO	37.2934	NO	NO	NO	NO	NO	NO	YES	Regional	NO	YES	YES	NO	NO	NO	NO
625	Aspirin	31.6030	Africaine	25.6055	13.3001	1.76	No	No	Yes	NO	NO	NO	NO	NO	38.4429	NO	NO	NO	NO	NO	NO	YES	Regional	NO	.	.	.	NO	NO	.
626	Placebo	30.5243	Caucasienne	19.6752	11.7642	2.08	No	No	Yes	NO	NO	NO	NO	NO	39.1928	NO	NO	NO	NO	NO	NO	YES	Regional	NO	.	.	.	NO	NO	.
627	Aspirin	38.6968	Caucasienne	22.0386	12.0636	1.73	No	No	Yes	NO	NO	NO	NO	NO	40.0636	NO	NO	NO	NO	NO	NO	YES	Regional	YES	NO	.	.	NO	NO	NO
628	Placebo	27.7919	Caucasienne	19.7232	12.4773	2.04	No	No	Yes	NO	NO	NO	NO	NO	40.4773	NO	NO	NO	NO	NO	NO	YES	Regional	NO	YES	YES	NO	NO	NO	YES
629	Aspirin	33.3771	Africaine	20.1951	13.8778	1.94	No	No	Yes	NO	NO	NO	NO	NO	41.1635	NO	NO	NO	NO	NO	NO	YES	Regional	NO	NO	.	.	NO	NO	NO
630	Placebo	35.7974	Caucasienne	22.4082	13.4265	2.84	No	No	Yes	NO	NO	NO	NO	NO	39.9980	NO	NO	NO	NO	NO	NO	YES	Regional	NO	YES	YES	NO	NO	NO	NO
631	Aspirin	38.9103	Caucasienne	19.7232	12.0745	2.10	No	No	Yes	NO	NO	NO	NO	NO	39.5030	NO	NO	NO	NO	NO	NO	YES	Regional	NO	NO	.	.	NO	NO	NO
632	Aspirin	26.9158	Océanienne	26.2985	11.2760	2.20	No	No	Yes	NO	NO	NO	NO	NO	39.5617	NO	NO	NO	NO	NO	NO	YES	Regional	NO	YES	YES	NO	NO	NO	NO
633	Aspirin	35.5400	Caucasienne	18.3391	13.0636	1.72	No	No	Yes	NO	NO	NO	NO	NO	41.2065	NO	NO	NO	NO	NO	NO	YES	Regional	NO	YES	YES	NO	NO	NO	YES
634	Placebo	32.0274	Caucasienne	24.9108	11.3594	2.25	No	No	Yes	NO	NO	NO	NO	NO	38.3594	YES	YES	YES	NO	NO	NO	YES	Regional	NO	.	.	.	NO	NO	YES
635	Aspirin	23.4470	Caucasienne	21.3593	12.7217	1.70	No	No	Yes	NO	NO	YES	NO	NO	37.8646	NO	NO	NO	NO	NO	NO	YES	Regional	NO	.	.	.	NO	NO	.
636	Placebo	32.7693	Caucasienne	22.2063	13.1505	2.21	No	No	Yes	NO	NO	NO	NO	NO	39.7219	NO	NO	NO	NO	NO	NO	.	.	NO	NO	.	.	NO	NO	NO
637	Placebo	41.1116	Caucasienne	22.6757	13.8068	2.77	Yes	No	No	NO	NO	NO	NO	NO	40.5210	NO	NO	NO	NO	NO	NO	YES	Regional	NO	NO	.	.	NO	NO	NO
638	Aspirin	32.2847	Caucasienne	21.1454	12.3991	2.40	No	No	Yes	NO	NO	NO	NO	NO	39.6848	NO	NO	NO	NO	NO	NO	YES	Regional	YES	NO	.	.	NO	NO	YES
639	Placebo	28.0602	Caucasienne	19.9219	15.0140	2.15	No	No	Yes	NO	NO	NO	NO	NO	41.5854	NO	NO	NO	NO	NO	NO	YES	Regional	NO	NO	.	.	NO	NO	YES
640	Aspirin	28.9774	Caucasienne	20.9745	12.5237	1.76	No	No	Yes	NO	NO	.	NO	NO	40.2380	NO	NO	NO	NO	NO	NO	YES	Regional	NO	YES	YES	NO	NO	NO	NO
641	Aspirin	29.7495	Caucasienne	21.7504	13.0912	2.43	No	No	Yes	NO	NO	NO	NO	NO	41.0912	NO	NO	NO	NO	NO	NO	NO	None	NO	NO	.	.	NO	NO	NO
642	Placebo	21.2457	Caucasienne	22.6563	12.5169	1.79	No	No	Yes	NO	NO	NO	NO	NO	40.0883	NO	NO	NO	NO	NO	NO	YES	Regional	NO	NO	.	.	NO	NO	NO
643	Placebo	31.6413	Caucasienne	21.2891	15.0188	2.02	No	No	Yes	NO	NO	NO	NO	NO	39.7331	YES	YES	NO	NO	NO	NO	YES	Regional	NO	NO	.	.	YES	NO	YES
644	Aspirin	35.0746	Caucasienne	21.7193	13.5198	2.26	No	No	Yes	NO	NO	NO	NO	NO	39.5198	NO	NO	NO	NO	NO	NO	YES	Regional	YES	YES	YES	NO	NO	NO	NO
645	Placebo	35.2471	Caucasienne	28.8415	13.9454	2.59	No	No	Yes	NO	NO	NO	NO	NO	.	YES	.	.	.	.	.	.	.	.	.	.	.	.	.	.
646	Aspirin	32.1752	Caucasienne	18.9318	13.0912	1.85	Yes	No	No	NO	NO	NO	NO	NO	37.3769	YES	YES	NO	NO	NO	NO	YES	Regional	NO	NO	.	.	YES	NO	NO
647	Aspirin	27.2142	Caucasienne	21.1073	12.4474	1.98	No	No	Yes	NO	NO	NO	NO	NO	39.8759	NO	NO	NO	NO	NO	NO	YES	Regional	NO	NO	.	.	NO	NO	NO
648	Aspirin	29.1937	Caucasienne	19.9573	13.9450	2.09	No	No	Yes	NO	NO	.	NO	NO	39.8021	NO	NO	NO	NO	NO	NO	YES	Regional	NO	NO	.	.	NO	NO	NO
649	Aspirin	31.2225	Africaine	22.7732	12.5789	1.82	No	No	Yes	NO	NO	NO	NO	NO	39.4360	NO	NO	NO	NO	NO	NO	YES	Regional	NO	.	.	.	NO	NO	YES
650	Placebo	30.5572	Caucasienne	18.7500	12.5169	1.94	No	No	Yes	NO	NO	NO	NO	NO	38.3740	NO	NO	NO	NO	NO	NO	YES	Regional	NO	NO	.	.	NO	NO	NO
651	Placebo	30.5079	Caucasienne	20.8980	13.0075	1.77	No	No	Yes	NO	NO	NO	NO	NO	41.0075	NO	NO	NO	NO	NO	NO	YES	Regional	NO	YES	YES	NO	NO	NO	NO
652	Aspirin	30.0123	Caucasienne	24.6755	11.9207	1.84	No	No	Yes	NO	NO	NO	NO	NO	39.0636	NO	NO	NO	NO	NO	NO	YES	Regional	YES	NO	.	.	NO	NO	NO
653	Placebo	26.5955	Caucasienne	22.9819	13.4837	2.09	No	No	Yes	NO	NO	NO	NO	NO	39.6266	NO	NO	NO	NO	NO	NO	YES	Regional	NO	NO	.	.	NO	NO	NO
654	Placebo	21.9411	Asiatique	20.8117	14.9454	1.79	No	No	Yes	NO	NO	NO	NO	NO	40.9454	NO	NO	NO	NO	NO	NO	YES	Regional	YES	NO	.	.	NO	NO	YES
655	Placebo	21.5031	Africaine	24.6094	13.0915	1.76	No	No	Yes	NO	NO	NO	NO	NO	37.6630	NO	NO	NO	NO	NO	NO	YES	Regional	NO	YES	YES	NO	NO	NO	NO
656	Aspirin	29.2786	Caucasienne	23.1247	14.2851	1.70	No	No	Yes	NO	NO	NO	NO	NO	40.5708	NO	NO	NO	NO	NO	NO	YES	Regional	NO	YES	YES	NO	NO	NO	NO
657	Placebo	29.1225	Caucasienne	20.9042	12.8759	1.90	No	No	Yes	NO	NO	NO	NO	YES	41.0188	NO	NO	NO	NO	NO	NO	YES	Regional	NO	NO	.	.	NO	NO	YES
658	Aspirin	36.2902	Caucasienne	20.6612	11.7642	2.14	No	No	Yes	NO	NO	NO	NO	NO	41.0499	NO	NO	NO	NO	NO	NO	YES	Regional	NO	YES	YES	NO	NO	NO	YES
659	Placebo	34.0370	Caucasienne	27.9930	12.5789	1.70	No	No	Yes	NO	NO	NO	NO	NO	38.7217	NO	NO	NO	NO	NO	NO	YES	Regional	NO	NO	.	.	NO	NO	YES
660	Placebo	27.7098	Caucasienne	21.2169	13.1503	2.55	No	No	Yes	NO	NO	NO	NO	NO	41.0075	NO	NO	NO	NO	NO	NO	YES	Regional	NO	YES	YES	NO	NO	NO	YES
661	Aspirin	38.8282	Caucasienne	29.3057	12.9487	1.76	No	No	Yes	NO	NO	NO	NO	NO	41.5201	NO	NO	NO	NO	NO	NO	YES	Regional	NO	YES	YES	NO	NO	NO	YES
662	Placebo	31.6057	Caucasienne	19.6052	14.6541	2.29	No	No	Yes	NO	NO	NO	NO	NO	35.9398	NO	NO	NO	NO	NO	NO	YES	Regional	NO	.	.	.	NO	NO	.
663	Aspirin	26.4531	Caucasienne	16.8962	11.9207	2.36	No	No	Yes	NO	NO	NO	NO	NO	40.9207	NO	NO	NO	NO	NO	NO	NO	None	NO	NO	.	.	NO	NO	NO
664	Aspirin	30.5435	Caucasienne	20.5499	12.7217	2.23	Yes	No	No	NO	NO	NO	NO	NO	39.4360	NO	NO	NO	NO	NO	NO	YES	Regional	NO	NO	.	.	NO	NO	YES
665	Placebo	27.9562	Caucasienne	19.4330	13.6541	1.85	Yes	No	No	NO	NO	NO	NO	NO	38.5112	NO	NO	NO	NO	NO	NO	YES	Regional	NO	NO	.	.	NO	NO	NO
666	Placebo	28.4764	Caucasienne	17.7820	12.5030	2.22	No	No	Yes	NO	NO	NO	NO	NO	39.3602	NO	NO	NO	NO	NO	NO	YES	Regional	NO	NO	.	.	NO	NO	YES
667	Placebo	25.4949	Caucasienne	20.2020	13.6047	1.74	No	No	Yes	NO	NO	NO	NO	NO	36.0333	NO	NO	NO	NO	NO	NO	YES	Regional	YES	NO	.	.	NO	NO	YES
668	Placebo	33.4949	Caucasienne	23.8087	12.2837	1.82	No	No	Yes	NO	NO	NO	NO	NO	39.9980	NO	NO	NO	NO	NO	NO	YES	Regional	YES	NO	.	.	NO	NO	YES
669	Aspirin	26.9514	Caucasienne	19.8141	13.3594	2.48	Yes	No	No	NO	NO	NO	NO	NO	41.7880	NO	NO	NO	NO	NO	NO	YES	Regional	NO	NO	.	.	NO	NO	NO
670	Aspirin	28.5503	Indienne	21.9076	12.4474	2.29	No	No	Yes	NO	NO	NO	NO	NO	39.1616	NO	NO	NO	NO	NO	NO	YES	Regional	NO	NO	.	.	NO	NO	NO
671	Placebo	26.5654	Africaine	27.5482	12.3001	2.08	No	No	Yes	NO	NO	NO	NO	NO	40.8715	NO	NO	NO	NO	NO	NO	YES	Regional	YES	NO	.	.	NO	NO	NO
672	Aspirin	41.5688	Africaine	18.8281	13.2307	2.14	No	No	Yes	NO	NO	NO	NO	NO	40.3736	NO	NO	NO	NO	NO	NO	YES	Regional	YES	NO	.	.	NO	NO	YES
673	Aspirin	40.0849	Caucasienne	25.9869	13.0184	3.73	Yes	No	No	NO	NO	NO	NO	NO	41.0184	NO	NO	NO	NO	NO	NO	YES	Regional	YES	.	.	.	NO	NO	.
674	Aspirin	29.5058	Caucasienne	18.2899	13.5923	1.73	No	No	Yes	NO	NO	NO	NO	NO	40.4494	NO	NO	NO	NO	NO	NO	YES	Regional	YES	NO	.	.	NO	NO	NO
675	Aspirin	24.9281	Africaine	21.6128	13.1612	2.70	No	No	Yes	NO	NO	NO	NO	NO	41.1612	NO	NO	NO	NO	NO	NO	YES	Regional	YES	NO	.	.	NO	NO	NO
676	Placebo	30.8583	Africaine	26.7229	12.5112	2.81	No	No	Yes	NO	NO	NO	NO	NO	39.6541	NO	NO	NO	NO	NO	NO	YES	Regional	YES	NO	.	.	NO	NO	YES
677	Aspirin	33.7166	Caucasienne	23.0300	13.2934	2.23	No	No	Yes	NO	NO	NO	NO	NO	40.1505	NO	NO	NO	NO	NO	NO	YES	Regional	NO	.	.	.	NO	NO	.
678	Placebo	32.1396	Caucasienne	20.4152	13.4493	1.90	No	No	Yes	NO	NO	NO	NO	NO	38.7350	NO	NO	NO	NO	NO	NO	YES	Regional	NO	YES	YES	NO	NO	NO	NO
679	Placebo	24.4517	Caucasienne	19.0311	11.8277	2.35	No	No	Yes	NO	NO	NO	NO	NO	39.1134	NO	NO	NO	NO	NO	NO	NO	None	NO	NO	.	.	NO	NO	YES
680	Placebo	31.3922	Caucasienne	21.7738	13.5169	1.78	No	No	Yes	NO	NO	NO	NO	NO	41.0883	NO	NO	NO	NO	NO	NO	YES	Regional	NO	.	.	.	NO	NO	.
681	Aspirin	32.8104	Caucasienne	20.5761	12.9484	2.02	No	No	Yes	NO	NO	NO	NO	NO	40.0912	NO	NO	NO	NO	NO	NO	YES	Regional	NO	YES	YES	NO	NO	NO	NO
682	Placebo	25.7769	Caucasienne	20.0474	12.3001	2.39	No	No	Yes	NO	NO	NO	NO	NO	38.4429	NO	NO	NO	NO	NO	NO	YES	Regional	NO	NO	.	.	NO	NO	YES
683	Placebo	28.6078	Caucasienne	20.7008	13.2173	2.27	No	No	Yes	NO	NO	NO	NO	NO	38.2173	NO	NO	NO	NO	NO	NO	YES	Regional	NO	NO	.	.	NO	NO	NO
684	Aspirin	29.3580	Caucasienne	19.8347	13.8055	2.59	Yes	No	No	NO	NO	NO	NO	NO	40.8055	NO	NO	NO	NO	NO	NO	NO	None	NO	YES	YES	NO	NO	NO	NO
685	Placebo	32.1478	Caucasienne	19.7055	13.6047	1.93	No	No	Yes	NO	NO	NO	NO	NO	37.6047	NO	NO	NO	NO	NO	NO	YES	Regional	NO	NO	.	.	NO	NO	NO
686	Placebo	26.6612	Africaine	37.7163	14.5201	3.07	No	No	Yes	NO	NO	NO	NO	NO	35.6630	YES	YES	YES	NO	YES	NO	YES	Regional	YES	NO	.	.	YES	NO	.
687	Aspirin	30.4120	Caucasienne	25.4028	12.9980	2.29	No	No	Yes	NO	NO	NO	NO	NO	39.8551	YES	YES	NO	NO	NO	NO	YES	Regional	NO	YES	YES	YES	YES	NO	YES
688	Aspirin	34.6064	Caucasienne	23.6340	14.0952	2.45	No	No	Yes	NO	NO	NO	NO	NO	40.6666	YES	YES	NO	NO	NO	NO	YES	Regional	YES	NO	.	.	YES	NO	NO
689	Placebo	28.7337	Caucasienne	19.8141	12.7351	2.00	Yes	No	No	NO	NO	NO	NO	NO	38.8780	YES	YES	NO	NO	NO	NO	YES	Regional	NO	NO	.	.	YES	NO	NO
690	Placebo	29.3361	Caucasienne	23.5970	12.8646	1.98	No	No	Yes	NO	NO	NO	NO	NO	41.2932	NO	NO	NO	NO	NO	NO	YES	Regional	NO	NO	.	.	NO	NO	NO
691	Placebo	27.6030	Caucasienne	30.3461	13.3740	1.70	No	No	Yes	NO	NO	NO	NO	NO	40.3740	NO	NO	NO	NO	NO	NO	YES	Regional	NO	NO	.	.	NO	NO	NO
692	Placebo	21.6783	Africaine	27.6888	12.5902	1.86	No	No	Yes	NO	NO	NO	NO	NO	38.5902	YES	.	.	.	.	NO	.	.	.	NO	.	.	.	.	YES
693	Aspirin	30.8528	Caucasienne	24.9770	13.2341	2.10	No	No	Yes	NO	NO	NO	NO	NO	41.0912	NO	NO	NO	NO	NO	NO	YES	Regional	NO	YES	NO	YES	NO	NO	NO
694	Placebo	34.5681	Caucasienne	20.9366	12.8551	1.99	No	No	Yes	NO	NO	NO	NO	NO	39.9980	YES	YES	NO	NO	NO	NO	YES	Regional	NO	NO	.	.	YES	NO	NO
695	Aspirin	24.1533	Caucasienne	20.7008	12.2932	2.20	No	No	Yes	NO	NO	NO	NO	NO	41.0075	NO	NO	NO	NO	NO	NO	YES	Regional	NO	YES	YES	NO	NO	NO	YES
696	Placebo	32.7967	Africaine	21.9363	13.9491	1.70	No	No	Yes	NO	NO	NO	NO	NO	38.6634	NO	NO	NO	NO	NO	NO	YES	Regional	NO	.	.	.	NO	NO	.
697	Aspirin	23.2170	Caucasienne	22.7694	11.9207	1.91	No	No	Yes	NO	NO	NO	NO	NO	36.7779	NO	NO	NO	NO	NO	NO	YES	Regional	NO	NO	.	.	NO	NO	NO
698	Placebo	30.2943	Caucasienne	18.9619	12.8058	2.34	No	No	Yes	NO	NO	NO	NO	NO	39.6630	YES	YES	NO	NO	NO	NO	YES	Regional	YES	YES	YES	NO	YES	NO	YES
699	Placebo	34.5708	Caucasienne	22.5592	13.0827	2.30	Yes	No	No	NO	NO	NO	NO	NO	40.6541	NO	NO	NO	NO	NO	NO	YES	Regional	NO	.	.	.	NO	NO	.
700	Placebo	23.2580	Caucasienne	21.7555	12.5023	1.79	No	No	Yes	NO	NO	NO	NO	NO	39.2166	NO	NO	NO	NO	NO	NO	YES	Regional	NO	NO	.	.	NO	NO	NO
701	Placebo	29.9548	Caucasienne	21.4533	13.4360	1.66	No	Yes	No	NO	NO	NO	NO	NO	32.2932	YES	YES	YES	YES	YES	YES	YES	Regional	YES	NO	.	.	YES	NO	YES
702	Aspirin	30.5380	Caucasienne	20.9042	13.3064	2.05	No	No	Yes	NO	NO	NO	NO	NO	38.5921	NO	NO	NO	NO	NO	NO	YES	Regional	NO	YES	NO	YES	NO	NO	YES
703	Placebo	22.7324	Océanienne	23.6652	14.4494	1.74	No	No	Yes	NO	NO	NO	NO	NO	39.3066	YES	YES	YES	NO	NO	NO	YES	Regional	NO	NO	.	.	NO	NO	NO
704	Placebo	35.2416	Caucasienne	20.8300	13.0209	2.11	No	No	Yes	NO	NO	NO	NO	NO	39.4494	NO	NO	NO	NO	NO	NO	YES	Regional	YES	NO	.	.	NO	NO	NO
705	Placebo	31.4990	Caucasienne	26.3465	13.5169	2.19	No	No	Yes	NO	NO	NO	NO	NO	41.0883	NO	NO	NO	NO	NO	NO	YES	Regional	YES	NO	.	.	NO	NO	NO
706	Aspirin	23.6687	Indienne	31.2452	11.9705	2.24	No	No	Yes	NO	NO	NO	NO	NO	39.6848	NO	NO	NO	NO	NO	NO	YES	Regional	NO	NO	.	.	NO	NO	NO
707	Aspirin	26.1246	Caucasienne	16.0231	11.6202	1.84	Yes	No	No	NO	NO	NO	NO	NO	26.9059	NO	NO	NO	NO	NO	YES	YES	Regional	NO	YES	NO	YES	NO	NO	YES
708	Placebo	28.2437	Caucasienne	31.2213	12.0636	1.97	No	No	Yes	NO	NO	NO	NO	NO	41.6350	NO	NO	NO	NO	NO	NO	YES	Regional	NO	YES	YES	NO	NO	NO	NO
709	Placebo	33.9658	Caucasienne	19.1001	15.4474	2.20	No	No	Yes	NO	NO	NO	NO	NO	39.8759	NO	NO	NO	NO	NO	NO	YES	Regional	NO	NO	.	.	NO	NO	NO
710	Placebo	20.4189	Caucasienne	22.2310	12.3602	1.90	No	No	Yes	NO	NO	NO	NO	NO	41.0745	NO	NO	NO	NO	NO	NO	YES	Regional	YES	NO	.	.	NO	NO	.
711	Aspirin	31.8385	Caucasienne	22.4323	13.9484	2.02	No	No	Yes	NO	NO	NO	NO	NO	40.5198	NO	NO	NO	NO	NO	NO	YES	Regional	YES	NO	.	.	NO	NO	NO
712	Placebo	23.0856	Caucasienne	20.5693	12.1408	2.01	No	No	Yes	NO	NO	NO	NO	NO	40.8551	NO	NO	NO	NO	NO	NO	YES	Regional	NO	NO	.	.	NO	NO	NO
713	Placebo	18.0862	Caucasienne	16.9370	13.5210	2.29	Yes	No	No	NO	NO	NO	NO	NO	39.0925	NO	NO	NO	NO	NO	NO	YES	Regional	NO	NO	.	.	NO	NO	NO
714	Aspirin	22.5079	Caucasienne	18.3655	13.0207	1.81	No	No	Yes	NO	NO	NO	NO	NO	41.5921	NO	NO	NO	NO	NO	NO	YES	Regional	NO	NO	.	.	NO	NO	NO
715	Aspirin	28.9172	Caucasienne	17.9902	13.1505	1.98	No	No	Yes	NO	NO	NO	NO	NO	39.4362	NO	NO	NO	NO	NO	NO	YES	Regional	NO	NO	.	.	NO	NO	NO
716	Aspirin	21.0048	Caucasienne	27.7177	11.9980	1.84	Yes	No	No	NO	NO	NO	NO	NO	41.8551	NO	NO	NO	NO	NO	NO	YES	Regional	NO	YES	NO	YES	NO	NO	NO
717	Placebo	32.2053	Caucasienne	21.7079	12.7000	2.44	Yes	No	No	NO	NO	NO	NO	NO	41.2714	NO	NO	NO	NO	NO	NO	YES	Regional	NO	NO	.	.	NO	NO	NO
718	Placebo	40.6434	Caucasienne	23.3067	13.6630	1.91	Yes	No	No	NO	NO	NO	NO	NO	40.2344	NO	NO	NO	NO	NO	NO	YES	Regional	NO	NO	.	.	NO	NO	NO
719	Placebo	24.8953	Africaine	26.4463	14.5902	2.28	Yes	No	No	NO	NO	NO	NO	NO	40.0188	NO	NO	NO	NO	NO	NO	YES	Regional	NO	NO	.	.	NO	NO	YES
720	Placebo	28.1807	Caucasienne	18.3655	12.9484	2.31	Yes	No	No	NO	NO	NO	NO	NO	39.9484	NO	NO	NO	NO	NO	NO	YES	Regional	YES	YES	NO	YES	NO	NO	NO
721	Placebo	23.5181	Caucasienne	20.6612	13.0333	2.76	No	No	Yes	NO	NO	NO	NO	NO	39.7475	NO	NO	NO	NO	NO	NO	YES	Regional	NO	NO	.	.	NO	NO	NO
722	Placebo	24.9363	Caucasienne	21.9076	14.1635	1.78	Yes	No	No	NO	NO	NO	NO	NO	41.0207	NO	NO	NO	NO	NO	NO	YES	Regional	NO	YES	NO	YES	NO	NO	NO
723	Placebo	26.1848	Africaine	24.7768	12.9496	2.37	Yes	No	No	NO	NO	NO	NO	NO	36.0925	NO	NO	NO	NO	NO	NO	YES	Regional	NO	NO	.	.	NO	YES	NO
724	Aspirin	24.1013	Caucasienne	18.0802	13.2255	2.71	No	No	Yes	NO	NO	NO	NO	NO	39.3684	NO	NO	NO	NO	NO	NO	YES	Regional	NO	NO	.	.	NO	NO	NO
725	Placebo	24.1862	Africaine	23.0300	13.1568	2.00	No	No	Yes	YES	NO	NO	NO	NO	37.5854	YES	YES	YES	YES	NO	NO	YES	Regional	NO	NO	.	.	NO	NO	NO
726	Placebo	27.9535	Caucasienne	21.4692	13.2166	1.89	No	No	Yes	NO	NO	NO	NO	NO	41.2166	NO	NO	NO	NO	NO	NO	YES	Regional	NO	NO	.	.	NO	NO	YES
727	Aspirin	30.0561	Caucasienne	19.9792	13.6202	2.59	No	No	Yes	NO	NO	NO	NO	NO	38.3345	NO	NO	NO	NO	NO	NO	YES	Regional	NO	NO	.	.	NO	NO	NO
728	Aspirin	20.8460	Caucasienne	25.4694	12.7331	2.15	No	No	Yes	NO	NO	NO	NO	NO	41.0188	NO	NO	NO	NO	NO	NO	YES	Regional	NO	NO	.	.	NO	NO	NO
729	Placebo	26.2615	Africaine	17.3061	12.5923	2.09	No	No	Yes	NO	NO	NO	NO	NO	41.5923	NO	NO	NO	NO	NO	NO	YES	Regional	NO	NO	.	.	NO	NO	NO
730	Placebo	29.4264	Caucasienne	21.0772	12.2255	1.85	No	No	Yes	NO	NO	NO	NO	NO	39.3684	NO	NO	NO	NO	NO	NO	YES	Regional	NO	YES	YES	YES	NO	NO	YES
731	Aspirin	28.4435	Caucasienne	22.3133	12.5201	1.58	No	Yes	No	NO	NO	NO	NO	NO	39.2344	NO	NO	NO	NO	NO	NO	YES	Regional	NO	NO	.	.	NO	NO	NO
732	Placebo	33.5277	Caucasienne	20.9366	11.2760	2.17	Yes	No	No	NO	NO	NO	NO	NO	40.7045	NO	NO	NO	NO	NO	NO	YES	Regional	NO	NO	.	.	NO	NO	.
733	Placebo	26.6995	Caucasienne	23.2254	12.5923	2.03	No	No	Yes	NO	NO	NO	NO	NO	38.1637	NO	NO	NO	NO	NO	NO	YES	Regional	NO	NO	.	.	NO	NO	NO
734	Placebo	21.1964	Caucasienne	25.3155	13.2341	2.26	No	No	Yes	NO	NO	NO	NO	NO	32.2341	NO	NO	NO	NO	NO	YES	YES	Regional	NO	NO	.	.	NO	NO	NO
735	Placebo	31.6359	Caucasienne	22.9421	11.6666	1.73	No	No	Yes	NO	NO	NO	NO	NO	40.8095	NO	NO	NO	NO	NO	NO	YES	Regional	NO	NO	.	.	NO	NO	NO
736	Aspirin	35.8220	Caucasienne	27.7767	13.7351	1.97	No	No	Yes	NO	NO	NO	NO	NO	38.0209	YES	YES	NO	NO	NO	NO	YES	Regional	NO	NO	.	.	YES	NO	NO
737	Aspirin	35.8357	Caucasienne	21.4844	12.4429	2.08	Yes	No	No	NO	NO	NO	NO	NO	39.7286	NO	NO	NO	NO	NO	NO	YES	Regional	NO	YES	NO	YES	NO	NO	.
738	Aspirin	20.7967	Africaine	21.6418	12.6666	1.80	No	No	Yes	NO	NO	NO	NO	NO	37.0952	NO	NO	NO	NO	NO	NO	YES	Regional	NO	NO	.	.	NO	NO	.
739	Placebo	28.8296	Africaine	17.9089	13.2065	2.15	Yes	No	No	NO	NO	NO	NO	NO	41.0636	NO	NO	NO	NO	NO	NO	YES	Regional	NO	NO	.	.	NO	NO	NO
740	Aspirin	21.4949	Caucasienne	26.0790	13.1612	2.15	No	No	Yes	NO	NO	NO	NO	NO	39.4469	NO	NO	NO	NO	NO	NO	YES	Regional	NO	NO	.	.	NO	NO	NO
741	Aspirin	40.4956	Caucasienne	24.9770	12.4474	2.75	No	No	Yes	NO	NO	NO	NO	NO	38.5902	YES	YES	YES	YES	NO	NO	YES	Regional	NO	NO	.	.	YES	NO	NO
742	Placebo	37.3470	Caucasienne	22.6563	12.5201	2.70	Yes	No	No	NO	NO	NO	NO	NO	35.9487	NO	NO	NO	NO	NO	NO	YES	Regional	NO	YES	NO	YES	NO	NO	YES
743	Aspirin	21.2786	Africaine	19.8413	14.7897	3.13	No	No	Yes	NO	NO	NO	NO	NO	40.3611	NO	NO	NO	NO	NO	NO	YES	Regional	NO	NO	.	.	NO	NO	NO
744	Aspirin	26.7214	Africaine	25.1486	13.6375	1.83	No	No	Yes	NO	NO	NO	NO	NO	23.6375	NO	NO	NO	NO	NO	YES	YES	General	NO	NO	.	.	NO	YES	YES
745	Aspirin	19.3046	Africaine	23.0300	12.8706	1.74	No	No	Yes	NO	NO	NO	NO	NO	37.7277	NO	NO	NO	NO	NO	NO	YES	Regional	NO	NO	.	.	NO	NO	NO
746	Aspirin	25.4867	Caucasienne	24.4141	13.5898	2.35	Yes	No	No	NO	NO	NO	NO	NO	41.1612	NO	NO	NO	NO	NO	NO	YES	Regional	NO	NO	.	.	NO	NO	NO
747	Placebo	21.4867	Africaine	28.6288	14.0184	1.96	No	No	Yes	NO	NO	NO	NO	NO	39.4469	NO	NO	NO	NO	NO	NO	YES	Regional	NO	NO	.	.	NO	NO	NO
748	Placebo	22.2396	Africaine	25.2595	12.9857	2.39	No	No	Yes	NO	NO	NO	NO	NO	.	YES	.	.	.	.	.	.	.	.	.	.	.	.	.	.
749	Placebo	27.9288	Africaine	26.5625	13.3518	1.78	No	No	Yes	NO	NO	NO	NO	NO	38.9232	NO	NO	NO	NO	NO	NO	YES	Regional	NO	NO	.	.	NO	NO	NO
750	Placebo	28.0958	Africaine	19.9481	12.2837	2.07	No	No	Yes	NO	NO	NO	NO	NO	38.2837	YES	YES	NO	NO	NO	NO	YES	Regional	YES	NO	.	.	YES	NO	NO
751	Placebo	35.7180	Caucasienne	21.7993	13.6630	2.45	No	No	Yes	NO	NO	NO	NO	NO	40.5201	YES	YES	NO	NO	NO	NO	YES	Regional	NO	YES	YES	NO	YES	NO	NO
752	Placebo	31.0691	Africaine	23.6244	12.5923	1.88	No	No	Yes	NO	NO	NO	NO	NO	37.8780	NO	NO	NO	NO	NO	NO	YES	Regional	NO	NO	.	.	NO	NO	.
753	Placebo	27.5784	Africaine	26.6193	13.9325	1.72	No	No	Yes	NO	NO	NO	NO	NO	40.5040	NO	NO	NO	NO	NO	NO	YES	Regional	NO	NO	.	.	NO	NO	NO
754	Placebo	27.9069	Africaine	16.8962	12.6630	2.60	No	No	Yes	NO	NO	NO	NO	NO	41.8058	NO	NO	NO	NO	NO	NO	YES	Regional	NO	NO	.	.	NO	NO	NO
755	Placebo	27.2964	Caucasienne	30.0433	12.8055	2.35	No	No	Yes	NO	NO	NO	NO	NO	40.0912	NO	NO	NO	NO	NO	NO	YES	General	YES	NO	.	.	NO	NO	NO
756	Placebo	24.2930	Caucasienne	26.1286	13.0912	1.98	No	No	Yes	NO	NO	NO	NO	NO	41.5198	NO	NO	NO	NO	NO	NO	YES	Regional	NO	NO	.	.	NO	NO	.
757	Placebo	27.9781	Caucasienne	21.7555	12.1503	1.96	No	No	Yes	NO	NO	NO	NO	NO	40.7217	NO	NO	NO	NO	NO	NO	YES	Regional	NO	YES	YES	NO	NO	NO	NO
758	Aspirin	28.8433	Caucasienne	18.4240	12.8551	1.70	No	No	Yes	NO	NO	NO	NO	NO	39.9980	NO	NO	NO	NO	NO	NO	YES	Regional	NO	YES	NO	YES	NO	NO	NO
759	Aspirin	19.1759	Africaine	21.0498	11.7642	1.99	No	No	Yes	NO	NO	NO	NO	NO	41.7642	NO	NO	NO	NO	NO	NO	YES	Regional	NO	NO	.	.	NO	NO	NO
760	Placebo	41.4292	Caucasienne	35.0032	13.7217	2.41	No	No	Yes	NO	NO	NO	NO	NO	36.0075	YES	YES	YES	YES	YES	NO	YES	Regional	YES	NO	.	.	YES	NO	NO
761	Placebo	34.8994	Caucasienne	26.4463	11.7045	2.15	No	No	Yes	NO	NO	NO	NO	NO	37.2760	NO	NO	NO	NO	NO	NO	YES	Regional	NO	NO	.	.	NO	NO	.
762	Aspirin	19.3374	Caucasienne	41.4063	13.2341	2.42	No	No	Yes	NO	NO	NO	NO	NO	.	YES	.	.	.	.	.	.	.	.	.	.	.	.	.	.
763	Placebo	27.4223	Asiatique	24.8016	11.9071	2.15	No	No	Yes	NO	NO	NO	NO	NO	39.9071	NO	NO	NO	NO	NO	NO	YES	Regional	NO	NO	.	.	NO	NO	.
764	Aspirin	27.7290	Caucasienne	17.6309	12.1134	2.49	No	No	Yes	NO	NO	NO	NO	NO	38.8277	YES	YES	NO	NO	NO	NO	YES	General	YES	NO	.	.	YES	NO	YES
765	Placebo	30.3107	Caucasienne	19.8141	12.7475	1.95	No	No	Yes	NO	NO	NO	NO	NO	40.8904	NO	NO	NO	NO	NO	NO	YES	Regional	NO	YES	YES	NO	NO	NO	NO
766	Placebo	29.8672	Africaine	18.3391	12.4474	1.80	No	No	Yes	NO	NO	NO	NO	NO	39.4474	YES	YES	NO	NO	NO	NO	YES	Regional	NO	NO	.	.	YES	NO	.
767	Aspirin	23.4689	Africaine	17.6254	12.3602	1.80	No	No	Yes	NO	NO	NO	NO	NO	22.6459	YES	.	.	.	.	YES	YES	Regional	NO	.	.	.	NO	YES	YES
768	Placebo	30.5216	Caucasienne	18.9036	12.4188	1.83	No	No	Yes	NO	NO	NO	NO	NO	39.8474	NO	NO	NO	NO	NO	NO	YES	Regional	NO	NO	.	.	NO	NO	.
769	Aspirin	25.6126	Caucasienne	28.0404	13.1635	1.88	No	No	Yes	NO	NO	NO	NO	NO	39.5921	NO	NO	NO	NO	NO	NO	YES	Regional	NO	NO	.	.	NO	NO	NO
770	Placebo	32.4463	Caucasienne	20.0777	12.5789	1.89	No	No	Yes	NO	NO	NO	NO	NO	37.5789	NO	NO	NO	NO	NO	NO	NO	None	NO	NO	.	.	NO	NO	NO
771	Aspirin	26.5270	Caucasienne	20.2694	14.6466	1.85	No	No	Yes	NO	NO	NO	NO	NO	39.0752	NO	NO	NO	NO	NO	NO	YES	Regional	NO	NO	.	.	NO	NO	.
772	Placebo	29.6975	Caucasienne	23.5330	11.6202	2.22	Yes	No	No	NO	NO	NO	NO	NO	40.9059	NO	NO	NO	NO	NO	NO	YES	Regional	NO	YES	NO	YES	NO	NO	NO
773	Placebo	31.9179	Africaine	20.9042	12.9450	2.20	No	No	Yes	NO	NO	NO	NO	NO	36.0878	NO	NO	NO	NO	NO	NO	YES	Regional	NO	NO	.	.	NO	NO	.
774	Placebo	27.8905	Caucasienne	21.0077	11.2760	1.83	No	No	Yes	NO	NO	NO	NO	NO	34.7045	YES	YES	YES	YES	YES	NO	YES	General	YES	YES	NO	YES	YES	NO	.
775	Aspirin	22.9268	Africaine	31.5115	15.0125	2.80	No	No	Yes	NO	NO	NO	NO	NO	40.8696	YES	YES	YES	NO	NO	NO	YES	Regional	NO	NO	.	.	YES	.	NO
776	Placebo	23.6194	Caucasienne	27.0552	13.2180	2.19	No	No	Yes	NO	NO	NO	NO	NO	36.0752	NO	NO	NO	NO	NO	NO	YES	Regional	NO	NO	.	.	NO	NO	YES
777	Aspirin	25.3826	Caucasienne	22.3214	11.8428	2.13	No	No	Yes	NO	NO	NO	NO	NO	40.5571	NO	NO	NO	NO	NO	NO	YES	Regional	NO	NO	.	.	NO	NO	NO
778	Placebo	35.2197	Africaine	24.3865	12.5201	1.78	No	No	Yes	NO	NO	NO	NO	NO	41.3773	NO	NO	NO	NO	NO	NO	YES	Regional	NO	NO	.	.	NO	NO	NO
779	Aspirin	22.5873	Africaine	22.2310	13.5038	2.02	No	No	Yes	NO	NO	NO	NO	NO	40.5038	NO	NO	NO	NO	NO	NO	YES	Regional	NO	NO	.	.	NO	NO	.
780	Aspirin	25.3552	Caucasienne	19.9219	12.6639	2.19	No	No	Yes	NO	NO	NO	NO	NO	32.9496	NO	NO	NO	NO	NO	YES	YES	Regional	NO	NO	.	.	NO	NO	YES
781	Aspirin	31.2772	Caucasienne	28.0102	13.5490	1.76	Yes	No	No	NO	NO	NO	NO	NO	39.2633	NO	NO	NO	NO	NO	NO	YES	Regional	YES	.	.	.	NO	NO	.
782	Aspirin	26.1492	Caucasienne	26.8977	14.7137	1.87	No	No	Yes	NO	NO	NO	NO	NO	39.7137	NO	NO	NO	NO	NO	NO	YES	Regional	NO	NO	.	.	NO	NO	.
783	Placebo	30.0808	Caucasienne	24.8358	13.4429	1.82	No	No	Yes	NO	NO	NO	NO	NO	38.4429	NO	NO	NO	NO	NO	NO	NO	None	NO	NO	.	.	NO	NO	NO
784	Aspirin	21.4127	Caucasienne	20.9366	12.5201	1.73	No	No	Yes	NO	NO	NO	NO	NO	38.9487	NO	NO	NO	NO	NO	NO	YES	Regional	NO	.	.	.	NO	NO	.
785	Aspirin	35.8330	Africaine	20.7031	12.7350	2.43	No	No	Yes	NO	NO	NO	NO	NO	39.4493	NO	NO	NO	NO	NO	NO	YES	Regional	NO	NO	.	.	NO	NO	.
786	Placebo	28.2519	Africaine	21.4844	12.9450	2.02	No	No	Yes	NO	NO	NO	NO	NO	36.8021	YES	YES	YES	NO	YES	NO	YES	Regional	YES	NO	.	.	YES	NO	.
787	Placebo	30.5325	Africaine	19.8347	14.0878	2.43	Yes	No	No	NO	NO	NO	NO	NO	40.5164	NO	NO	NO	NO	NO	NO	YES	Regional	NO	NO	.	.	NO	NO	.
788	Placebo	26.2231	Caucasienne	27.5482	14.9484	2.53	No	No	Yes	NO	NO	NO	NO	NO	41.8055	NO	NO	NO	NO	NO	NO	YES	Regional	NO	YES	NO	YES	NO	NO	.
789	Aspirin	26.8857	Caucasienne	18.3655	13.5571	1.71	No	No	Yes	NO	NO	NO	NO	NO	40.7000	NO	NO	NO	NO	NO	NO	YES	Regional	NO	NO	.	.	NO	NO	NO
790	Placebo	26.9952	Africaine	23.8330	13.0184	1.70	No	No	Yes	NO	NO	NO	NO	NO	39.8755	NO	NO	NO	NO	NO	NO	YES	Regional	YES	YES	NO	YES	NO	NO	.
791	Aspirin	18.2642	Africaine	30.4867	12.8755	2.18	No	No	Yes	NO	NO	NO	NO	NO	38.3041	NO	NO	NO	NO	NO	NO	YES	Regional	NO	NO	.	.	NO	NO	.
792	Aspirin	28.1177	Africaine	22.4766	12.5923	1.98	No	No	Yes	NO	NO	NO	NO	NO	41.8780	NO	NO	NO	NO	NO	NO	YES	Regional	YES	NO	.	.	NO	NO	YES
793	Placebo	26.4504	Caucasienne	22.5827	13.8755	2.02	No	No	Yes	NO	NO	NO	NO	NO	41.7326	NO	NO	NO	NO	NO	NO	YES	Regional	NO	NO	.	.	NO	NO	NO
794	Aspirin	29.2539	Caucasienne	29.0533	14.3609	1.74	No	No	Yes	NO	NO	NO	NO	NO	42.0752	NO	NO	NO	NO	NO	NO	NO	None	YES	NO	.	.	NO	NO	.
795	Placebo	25.3443	Caucasienne	22.8624	15.2065	1.80	No	No	Yes	NO	NO	NO	NO	NO	39.2065	NO	NO	NO	NO	NO	NO	YES	Regional	NO	YES	NO	YES	NO	NO	.
796	Aspirin	23.6249	Caucasienne	25.7630	11.7277	2.47	Yes	No	No	NO	NO	NO	NO	NO	37.8706	NO	NO	NO	NO	NO	NO	YES	Regional	NO	NO	.	.	NO	NO	YES
797	Aspirin	32.2300	Caucasienne	24.0344	13.2344	2.10	No	No	Yes	NO	NO	NO	NO	NO	39.5201	NO	NO	NO	NO	NO	NO	YES	Regional	NO	NO	.	.	NO	NO	.
798	Aspirin	30.2313	Caucasienne	25.3444	12.3001	1.61	No	Yes	No	NO	NO	NO	NO	NO	39.8715	YES	YES	YES	NO	NO	NO	YES	Regional	YES	NO	.	.	NO	NO	.
799	Aspirin	25.9822	Caucasienne	19.9219	14.9776	2.01	No	No	Yes	NO	NO	NO	NO	NO	41.4062	YES	YES	YES	NO	NO	NO	YES	Regional	YES	NO	.	.	NO	NO	.
800	Placebo	24.2546	Caucasienne	21.6441	13.2341	2.93	Yes	No	No	NO	NO	NO	NO	NO	40.8055	NO	NO	NO	NO	NO	NO	YES	Regional	NO	NO	.	.	NO	NO	NO
801	Placebo	28.2875	Caucasienne	19.7232	13.5112	1.93	No	No	Yes	NO	NO	NO	NO	NO	41.2255	NO	NO	NO	NO	NO	NO	YES	Regional	NO	NO	.	.	NO	NO	NO
802	Placebo	26.3682	Caucasienne	19.0677	11.8277	3.44	Yes	No	No	NO	NO	NO	NO	NO	39.6848	NO	NO	NO	NO	NO	NO	YES	Regional	YES	NO	.	.	NO	NO	NO
803	Aspirin	26.9514	Caucasienne	30.8248	12.8055	1.86	No	No	Yes	NO	NO	NO	NO	NO	39.9484	YES	YES	NO	NO	NO	NO	YES	Regional	NO	NO	.	.	YES	NO	NO
804	Aspirin	29.2183	Africaine	21.4536	12.3001	1.82	No	No	Yes	NO	NO	NO	NO	NO	42.1572	NO	NO	NO	NO	NO	NO	YES	Regional	NO	NO	.	.	NO	NO	.
805	Placebo	26.4750	Caucasienne	22.7190	12.3001	2.21	No	No	Yes	NO	NO	NO	NO	NO	40.4429	NO	NO	NO	NO	NO	NO	YES	Regional	NO	YES	NO	YES	NO	NO	NO
806	Aspirin	33.1581	Africaine	22.6563	12.2255	2.21	No	No	Yes	NO	NO	NO	NO	NO	39.2255	NO	NO	NO	NO	NO	NO	YES	Regional	NO	NO	.	.	NO	NO	.
807	Placebo	24.1150	Caucasienne	23.8281	12.2255	3.02	No	No	Yes	NO	NO	NO	NO	NO	40.0827	NO	NO	NO	NO	NO	NO	YES	Regional	NO	NO	.	.	NO	NO	NO
808	Aspirin	32.0329	Caucasienne	19.2672	13.0925	1.98	No	No	Yes	NO	NO	NO	NO	NO	38.9496	NO	NO	NO	NO	NO	NO	YES	Regional	NO	NO	.	.	NO	NO	NO
809	Placebo	25.9630	Caucasienne	19.9594	13.8021	2.22	No	No	Yes	NO	NO	NO	NO	NO	38.2307	NO	NO	NO	NO	NO	NO	YES	Regional	NO	NO	.	.	NO	NO	.
810	Aspirin	28.9035	Caucasienne	24.5089	13.9484	2.45	Yes	No	No	NO	NO	NO	NO	NO	39.8055	NO	NO	NO	NO	NO	NO	YES	Regional	NO	NO	.	.	NO	NO	NO
811	Placebo	31.4223	Caucasienne	20.4152	12.9496	2.63	Yes	No	No	NO	NO	NO	NO	NO	37.8068	YES	YES	YES	NO	NO	NO	YES	Regional	NO	NO	.	.	YES	NO	NO
812	Aspirin	25.8125	Caucasienne	26.5625	15.4711	1.94	No	No	Yes	NO	NO	NO	NO	NO	39.3282	NO	NO	NO	NO	NO	NO	YES	Regional	NO	NO	.	.	NO	NO	YES
813	Aspirin	30.3080	Africaine	22.2063	14.2180	2.95	No	No	Yes	NO	NO	NO	NO	NO	40.9323	YES	YES	YES	NO	NO	NO	YES	Regional	NO	NO	.	.	NO	NO	NO
814	Aspirin	26.5626	Africaine	25.1532	13.6375	2.22	No	No	Yes	NO	NO	NO	NO	NO	38.0661	NO	NO	NO	NO	NO	NO	NO	None	NO	NO	.	.	NO	NO	.
815	Aspirin	38.5654	Africaine	20.5457	12.5169	2.50	No	No	Yes	NO	NO	NO	NO	NO	38.6597	NO	NO	NO	NO	NO	NO	YES	Regional	NO	NO	.	.	NO	NO	.
816	Placebo	26.3299	Caucasienne	21.9261	11.2760	1.63	No	Yes	No	NO	NO	NO	NO	NO	36.9902	NO	NO	NO	NO	NO	NO	YES	Regional	YES	YES	NO	YES	NO	NO	.
817	Placebo	41.6838	Caucasienne	21.6128	12.2166	2.27	No	No	Yes	NO	NO	NO	NO	NO	42.0737	NO	NO	NO	NO	NO	NO	YES	Regional	NO	NO	.	.	NO	NO	.
818	Aspirin	31.7700	Caucasienne	19.2277	13.0915	1.89	No	No	Yes	NO	NO	NO	NO	NO	39.0915	NO	NO	NO	NO	NO	NO	YES	Regional	NO	NO	.	.	NO	NO	NO
819	Aspirin	39.0253	Africaine	20.4152	14.6639	2.20	No	No	Yes	NO	NO	NO	NO	NO	40.3782	YES	YES	NO	NO	NO	NO	YES	Regional	NO	YES	NO	YES	YES	NO	NO
820	Placebo	29.4456	Caucasienne	21.8750	14.5923	1.82	No	No	Yes	NO	NO	NO	NO	NO	41.3066	NO	NO	NO	NO	NO	NO	YES	Regional	NO	NO	.	.	NO	NO	.
821	Placebo	30.5873	Africaine	21.9713	12.8755	2.57	Yes	No	No	NO	NO	NO	NO	NO	36.8755	YES	YES	YES	NO	YES	NO	YES	Regional	NO	NO	.	.	YES	NO	.
822	Aspirin	23.4196	Caucasienne	21.7193	13.0140	1.73	Yes	No	No	NO	NO	NO	NO	NO	39.7283	NO	NO	NO	NO	NO	NO	YES	Regional	NO	NO	.	.	NO	NO	NO
823	Aspirin	25.1882	Africaine	30.8594	13.1612	2.40	Yes	No	No	NO	NO	NO	NO	NO	37.5898	NO	NO	NO	NO	NO	NO	YES	Regional	NO	YES	YES	NO	NO	NO	YES
824	Aspirin	35.7098	Caucasienne	31.2669	12.1503	2.35	No	No	Yes	NO	NO	NO	NO	NO	41.0075	NO	NO	NO	NO	NO	NO	YES	Regional	NO	NO	.	.	NO	NO	YES
825	Aspirin	21.1745	Caucasienne	27.3438	13.0825	1.58	No	Yes	No	NO	NO	NO	NO	NO	38.5111	NO	NO	NO	NO	NO	NO	YES	Regional	NO	NO	.	.	NO	NO	YES
826	Placebo	29.4237	Caucasienne	22.9854	12.0745	2.50	Yes	No	No	NO	NO	NO	NO	NO	34.6459	NO	NO	NO	NO	NO	NO	YES	Regional	NO	YES	YES	NO	NO	NO	NO
827	Placebo	29.2129	Caucasienne	20.6523	12.3991	2.31	No	No	Yes	NO	NO	NO	NO	NO	34.9705	YES	YES	NO	NO	NO	NO	YES	Regional	NO	YES	YES	NO	YES	NO	NO
828	Aspirin	24.8761	Caucasienne	24.5675	12.5571	1.97	No	No	Yes	NO	NO	NO	NO	NO	41.8428	YES	YES	NO	NO	NO	NO	YES	Regional	NO	NO	.	.	YES	NO	YES
829	Aspirin	29.2183	Africaine	32.4100	13.4429	1.76	No	No	Yes	NO	NO	NO	NO	NO	41.1572	NO	NO	NO	NO	NO	NO	YES	Regional	NO	NO	.	.	NO	NO	NO
830	Placebo	34.2177	Caucasienne	29.7609	12.5789	2.34	No	No	Yes	NO	NO	NO	NO	NO	39.8646	NO	NO	NO	NO	NO	NO	YES	Regional	YES	NO	.	.	NO	NO	NO
831	Aspirin	27.9945	Caucasienne	24.9989	14.0333	1.91	No	No	Yes	NO	NO	NO	NO	NO	39.6047	YES	YES	NO	NO	NO	NO	YES	Regional	YES	NO	.	.	YES	NO	NO
832	Placebo	23.3511	Caucasienne	26.1427	13.2353	1.82	No	No	Yes	NO	NO	NO	NO	NO	40.9496	NO	NO	NO	NO	NO	NO	YES	Regional	YES	NO	.	.	NO	NO	NO
833	Placebo	29.3689	Caucasienne	19.4674	14.7137	1.89	No	No	Yes	NO	NO	NO	NO	NO	38.9994	NO	NO	NO	NO	NO	NO	YES	Regional	NO	NO	.	.	NO	NO	NO
834	Aspirin	32.2902	Asiatique	21.3599	13.3782	1.76	No	No	Yes	NO	NO	NO	NO	NO	40.2353	NO	NO	NO	NO	NO	NO	YES	Regional	NO	NO	.	.	NO	NO	NO
835	Placebo	25.9685	Caucasienne	32.7694	15.2851	2.55	Yes	No	No	NO	NO	NO	NO	NO	35.1423	NO	NO	NO	NO	NO	NO	YES	Regional	NO	NO	.	.	NO	NO	NO
836	Aspirin	23.7180	Caucasienne	25.7117	13.5789	1.83	No	No	Yes	NO	NO	NO	NO	NO	39.8646	NO	NO	NO	NO	NO	NO	YES	Regional	NO	NO	.	.	NO	NO	YES
837	Aspirin	29.8042	Caucasienne	19.2234	13.1572	1.91	Yes	No	No	NO	NO	NO	NO	NO	38.4429	NO	NO	NO	NO	NO	NO	YES	Regional	NO	NO	.	.	NO	NO	NO
838	Aspirin	33.3936	Caucasienne	19.8141	13.0745	1.91	No	No	Yes	NO	NO	NO	NO	NO	38.3602	NO	NO	NO	NO	NO	NO	NO	None	NO	NO	.	.	NO	NO	NO
839	Aspirin	25.7276	Caucasienne	32.6905	14.1572	1.58	No	Yes	No	NO	NO	NO	NO	NO	40.8715	NO	NO	NO	NO	NO	NO	YES	Regional	NO	NO	.	.	NO	NO	YES
840	Placebo	25.2430	Caucasienne	20.8209	13.0745	2.02	No	No	Yes	NO	NO	NO	NO	NO	39.2173	NO	NO	NO	NO	NO	NO	YES	Regional	NO	NO	.	.	NO	NO	NO
841	Aspirin	30.6064	Caucasienne	21.0962	12.2166	2.10	No	No	Yes	NO	NO	NO	NO	NO	38.2166	YES	YES	NO	NO	NO	NO	YES	Regional	NO	YES	NO	YES	YES	NO	YES
842	Aspirin	25.0349	Caucasienne	24.0882	11.6047	1.97	No	No	Yes	YES	YES	NO	NO	NO	40.8904	NO	NO	NO	NO	NO	NO	YES	Regional	NO	NO	.	.	NO	NO	NO
843	Placebo	30.6283	Asiatique	20.2395	13.4493	2.00	No	No	Yes	NO	NO	NO	NO	NO	38.4493	YES	YES	NO	NO	NO	NO	NO	None	NO	YES	YES	NO	YES	NO	NO
844	Aspirin	26.5517	Caucasienne	27.2509	13.8778	1.85	No	No	Yes	NO	NO	NO	NO	NO	39.0207	NO	NO	NO	NO	NO	NO	YES	Regional	NO	YES	YES	NO	NO	NO	YES
845	Placebo	25.4757	Caucasienne	27.3588	14.4426	1.95	No	No	Yes	NO	NO	NO	NO	NO	39.4426	NO	NO	NO	NO	NO	NO	YES	Regional	NO	NO	.	.	NO	NO	NO
846	Placebo	26.8227	Caucasienne	29.2969	15.3682	1.84	No	No	Yes	NO	NO	NO	NO	NO	41.3682	YES	YES	YES	YES	NO	NO	YES	Regional	NO	NO	.	.	NO	NO	YES
847	Placebo	33.1773	Caucasienne	22.6800	13.7331	1.78	No	No	Yes	NO	NO	NO	NO	NO	40.1616	NO	NO	NO	NO	NO	NO	YES	Regional	NO	YES	NO	YES	NO	NO	NO
848	Aspirin	29.1800	Africaine	26.5306	12.2255	1.85	No	No	Yes	NO	NO	NO	NO	NO	36.6541	NO	NO	NO	NO	NO	NO	YES	Regional	YES	NO	.	.	NO	NO	NO
849	Placebo	32.9446	Caucasienne	28.6689	12.2255	1.37	No	Yes	No	NO	NO	NO	NO	NO	41.3684	YES	YES	NO	NO	NO	NO	YES	Regional	YES	NO	.	.	YES	NO	NO
850	Aspirin	20.6160	Océanienne	20.7008	15.2307	2.27	No	No	Yes	NO	NO	NO	NO	NO	.	YES	.	.	.	.	.	.	.	.	.	.	.	.	.	.
851	Aspirin	30.4586	Caucasienne	23.5078	15.0209	1.76	No	No	Yes	NO	NO	NO	NO	NO	38.7351	NO	NO	NO	NO	NO	NO	YES	Regional	NO	YES	NO	YES	NO	NO	NO
852	Aspirin	28.2902	Caucasienne	23.1834	12.9398	1.50	No	Yes	No	NO	NO	NO	NO	NO	40.3684	NO	NO	NO	NO	NO	NO	YES	Regional	NO	NO	.	.	NO	NO	YES
853	Placebo	25.5688	Caucasienne	24.0344	14.5858	1.82	No	No	Yes	NO	NO	NO	NO	NO	34.7286	YES	YES	YES	NO	YES	NO	YES	General	YES	YES	NO	YES	YES	NO	NO
854	Aspirin	38.4011	Asiatique	23.8751	15.3684	2.62	No	No	Yes	NO	NO	NO	NO	NO	40.9398	NO	NO	NO	NO	NO	NO	YES	Regional	YES	NO	.	.	NO	NO	NO
855	Placebo	25.1526	Caucasienne	24.5675	13.2837	2.35	Yes	No	No	NO	NO	NO	NO	NO	41.1408	NO	NO	NO	NO	NO	NO	YES	Regional	NO	NO	.	.	NO	NO	NO
856	Aspirin	37.4045	Caucasienne	22.0317	13.3064	1.78	No	No	Yes	NO	NO	NO	NO	NO	41.3064	NO	NO	NO	NO	NO	NO	YES	Regional	NO	YES	YES	NO	NO	NO	YES
857	Aspirin	24.8296	Caucasienne	24.3496	14.8706	1.90	No	No	Yes	NO	NO	NO	NO	NO	40.0134	NO	NO	NO	NO	NO	NO	YES	Regional	NO	YES	YES	NO	NO	NO	NO
858	Placebo	39.3320	Caucasienne	22.1367	12.5023	1.75	No	No	Yes	NO	NO	NO	NO	NO	40.2166	NO	NO	NO	NO	NO	NO	YES	Regional	NO	NO	.	.	NO	NO	YES
859	Placebo	19.4333	Africaine	23.1834	13.0745	1.95	No	No	Yes	NO	NO	NO	NO	NO	41.3602	NO	NO	NO	NO	NO	NO	YES	Regional	YES	NO	.	.	NO	NO	YES
860	Placebo	27.9480	Caucasienne	27.2817	12.9450	1.99	No	No	Yes	NO	NO	NO	NO	NO	41.2307	NO	NO	NO	NO	NO	NO	YES	Regional	NO	NO	.	.	NO	NO	NO
861	Placebo	37.3717	Caucasienne	22.2656	14.3773	1.89	No	No	Yes	NO	NO	NO	NO	NO	41.3773	NO	NO	NO	NO	NO	NO	YES	Regional	NO	NO	.	.	NO	NO	NO
862	Placebo	26.8200	Caucasienne	21.5019	14.0915	2.02	No	No	Yes	NO	NO	NO	NO	NO	40.2344	NO	NO	NO	NO	NO	NO	YES	Regional	NO	NO	.	.	NO	NO	NO
863	Aspirin	23.6660	Caucasienne	20.0000	13.6375	1.74	No	No	Yes	NO	NO	NO	NO	NO	39.6375	NO	NO	NO	NO	NO	NO	YES	Regional	NO	NO	.	.	NO	NO	YES
864	Placebo	23.6660	Caucasienne	25.7110	13.9207	2.15	No	No	Yes	NO	NO	NO	NO	NO	40.2065	NO	NO	NO	NO	NO	NO	YES	Regional	NO	NO	.	.	NO	NO	NO
865	Placebo	39.3511	Caucasienne	20.9572	13.5902	2.36	No	No	Yes	NO	NO	NO	NO	NO	38.1616	NO	NO	NO	NO	NO	NO	YES	Regional	NO	.	.	.	NO	NO	YES
866	Aspirin	25.2813	Caucasienne	19.2570	12.4618	1.86	No	No	Yes	NO	NO	NO	NO	NO	39.1761	NO	NO	NO	NO	NO	NO	YES	Regional	YES	NO	.	.	NO	NO	YES
867	Placebo	36.5311	Caucasienne	28.7347	15.1761	1.87	No	No	Yes	NO	NO	YES	NO	NO	36.8904	YES	YES	YES	YES	YES	NO	YES	Regional	NO	NO	.	.	YES	NO	NO
868	Placebo	32.9719	Caucasienne	20.1956	15.0207	2.30	No	No	Yes	NO	NO	NO	NO	NO	37.7350	NO	NO	NO	NO	NO	NO	NO	None	NO	NO	.	.	NO	NO	NO
869	Placebo	26.3217	Caucasienne	24.7475	13.5210	2.71	No	No	Yes	NO	NO	NO	NO	NO	40.9496	NO	NO	NO	NO	NO	NO	NO	None	NO	NO	.	.	NO	NO	NO
870	Aspirin	28.0849	Caucasienne	16.8962	13.8778	1.86	No	No	Yes	NO	NO	NO	NO	NO	39.7350	NO	NO	NO	NO	NO	NO	YES	Regional	NO	NO	.	.	NO	NO	YES
871	Placebo	28.1752	Caucasienne	18.8649	12.1503	2.74	Yes	No	No	NO	NO	NO	NO	NO	35.7217	NO	NO	NO	NO	NO	NO	YES	Regional	NO	YES	YES	NO	NO	NO	NO
872	Placebo	23.5948	Caucasienne	25.9107	15.5023	1.78	No	No	Yes	NO	NO	NO	NO	NO	39.0737	NO	NO	NO	NO	NO	NO	YES	Regional	NO	YES	YES	NO	NO	NO	NO
873	Aspirin	34.1766	Caucasienne	19.1001	13.6459	1.86	No	No	Yes	NO	NO	NO	NO	NO	38.9316	NO	NO	NO	NO	NO	NO	YES	Regional	NO	NO	.	.	NO	NO	NO
874	Placebo	27.1047	Caucasienne	22.3133	13.7217	2.35	No	No	Yes	NO	NO	NO	NO	NO	37.2932	NO	NO	NO	NO	NO	NO	NO	None	NO	NO	.	.	NO	NO	NO
875	Aspirin	27.5483	Africaine	22.5466	13.1572	2.60	No	No	Yes	NO	NO	NO	NO	NO	39.7286	NO	NO	NO	NO	NO	NO	YES	Regional	NO	NO	.	.	NO	NO	NO
876	Placebo	30.5517	Africaine	29.7442	13.0878	2.04	No	No	Yes	NO	NO	NO	NO	NO	41.5164	NO	NO	NO	NO	NO	NO	YES	Regional	NO	NO	.	.	NO	NO	YES
877	Aspirin	24.4819	Caucasienne	24.0346	13.3684	1.75	No	No	Yes	NO	NO	NO	NO	NO	38.3684	NO	NO	NO	NO	NO	NO	YES	Regional	NO	NO	.	.	NO	NO	NO
878	Placebo	29.4867	Caucasienne	20.2020	13.2253	2.31	Yes	No	No	NO	NO	NO	NO	NO	39.7968	YES	YES	NO	NO	NO	NO	YES	Regional	NO	NO	.	.	YES	NO	NO
879	Placebo	28.9391	Caucasienne	18.8271	14.0209	1.86	No	No	Yes	NO	NO	NO	NO	NO	39.8780	NO	NO	NO	NO	NO	NO	YES	Regional	NO	YES	YES	NO	NO	NO	NO
880	Placebo	30.7926	Caucasienne	25.7813	14.0076	1.76	No	No	Yes	NO	NO	NO	NO	NO	41.2934	NO	NO	NO	NO	NO	NO	YES	Regional	YES	YES	YES	NO	NO	NO	NO
881	Aspirin	23.8303	Caucasienne	18.9069	13.3602	2.31	No	No	Yes	NO	NO	NO	NO	NO	36.5030	YES	YES	YES	YES	YES	NO	YES	Regional	NO	YES	YES	YES	NO	NO	YES
882	Aspirin	27.4141	Caucasienne	19.7777	14.0188	1.70	No	No	Yes	NO	NO	NO	NO	NO	39.8759	NO	NO	NO	NO	NO	NO	YES	Regional	NO	NO	.	.	NO	NO	NO
883	Placebo	30.0287	Caucasienne	30.1194	13.9316	1.88	No	No	Yes	NO	NO	NO	NO	NO	40.9316	NO	NO	NO	NO	NO	NO	YES	Regional	NO	NO	.	.	NO	NO	NO
884	Placebo	33.5277	Caucasienne	19.4734	15.3066	2.28	No	No	Yes	NO	NO	NO	NO	NO	40.7351	NO	NO	NO	NO	NO	NO	YES	Regional	NO	.	.	.	NO	NO	.
885	Aspirin	28.7967	Caucasienne	17.5781	14.1503	2.07	No	No	Yes	NO	NO	NO	NO	NO	39.4360	NO	NO	NO	NO	NO	NO	YES	Regional	NO	YES	YES	NO	NO	NO	NO
886	Aspirin	26.7406	Caucasienne	23.7228	13.2312	1.89	No	No	Yes	NO	NO	NO	NO	NO	39.9454	NO	NO	NO	NO	NO	NO	YES	Regional	YES	YES	YES	NO	NO	NO	NO
887	Aspirin	25.9384	Caucasienne	21.6413	14.1572	2.20	No	No	Yes	NO	NO	NO	NO	NO	41.7286	NO	NO	NO	NO	NO	NO	YES	Regional	NO	NO	.	.	NO	NO	NO
888	Placebo	34.9405	Caucasienne	18.6620	13.3809	2.56	No	No	Yes	NO	NO	NO	NO	NO	41.0952	NO	NO	NO	NO	NO	NO	YES	Regional	NO	YES	YES	YES	NO	NO	NO
889	Aspirin	26.9569	Caucasienne	17.9982	13.1572	2.22	No	No	Yes	NO	NO	NO	NO	NO	40.4429	NO	NO	NO	NO	NO	NO	YES	Regional	NO	NO	.	.	NO	NO	NO
890	Placebo	23.7974	Caucasienne	19.3772	15.0140	2.24	No	No	Yes	NO	NO	NO	NO	NO	39.1568	NO	NO	NO	NO	NO	NO	YES	Regional	NO	NO	.	.	NO	NO	YES
891	Aspirin	25.3333	Caucasienne	29.6665	13.2307	2.06	No	No	Yes	NO	NO	NO	NO	NO	40.9450	YES	YES	NO	NO	NO	NO	YES	Regional	YES	YES	YES	NO	YES	NO	NO
892	Aspirin	40.4463	Caucasienne	22.3478	14.3682	2.63	No	No	Yes	NO	NO	NO	NO	NO	36.9396	YES	YES	YES	NO	YES	NO	YES	Regional	YES	NO	.	.	NO	NO	NO
893	Placebo	26.8747	Caucasienne	22.1510	14.3045	1.77	No	No	Yes	NO	NO	NO	NO	NO	41.3045	NO	NO	NO	NO	NO	NO	YES	Regional	NO	NO	.	.	NO	NO	.
894	Placebo	27.2882	Caucasienne	23.0469	14.9450	1.93	No	No	Yes	NO	NO	NO	NO	NO	41.3736	NO	NO	NO	NO	NO	NO	YES	Regional	YES	.	.	.	NO	NO	.
895	Aspirin	30.7077	Caucasienne	20.9042	14.8759	1.83	No	No	Yes	NO	NO	NO	NO	NO	39.3045	YES	YES	NO	NO	NO	NO	YES	Regional	NO	NO	.	.	YES	NO	.
896	Aspirin	34.7926	Caucasienne	24.8016	16.5923	1.77	No	No	Yes	NO	NO	NO	NO	NO	41.5923	NO	NO	NO	NO	NO	NO	YES	Regional	YES	.	.	.	NO	NO	.
897	Aspirin	31.9124	Caucasienne	24.2424	12.5201	2.21	No	No	Yes	NO	NO	NO	NO	NO	40.5201	NO	NO	NO	NO	NO	NO	YES	Regional	NO	NO	.	.	NO	NO	YES
898	Placebo	21.3279	Africaine	27.6817	12.9487	2.44	No	No	Yes	NO	NO	NO	NO	NO	39.5201	NO	NO	NO	NO	NO	NO	YES	Regional	NO	NO	.	.	NO	NO	YES
899	Placebo	33.5962	Caucasienne	22.9854	12.4360	1.81	No	No	Yes	NO	NO	YES	NO	NO	39.8646	NO	NO	NO	NO	NO	NO	YES	Regional	NO	NO	.	.	NO	NO	YES
900	Aspirin	40.0274	Caucasienne	21.9525	13.0827	2.07	No	No	Yes	NO	NO	NO	NO	NO	39.3684	NO	NO	NO	NO	NO	NO	YES	Regional	NO	NO	.	.	NO	NO	NO
901	Aspirin	19.8768	Caucasienne	18.8189	14.5210	1.72	No	No	Yes	NO	NO	NO	NO	NO	38.8068	NO	NO	NO	NO	NO	NO	YES	Regional	NO	.	.	.	NO	NO	.
902	Placebo	25.6290	Caucasienne	19.7239	13.3001	3.03	No	No	Yes	NO	NO	NO	NO	NO	39.1572	NO	NO	NO	NO	NO	NO	NO	None	NO	NO	.	.	NO	NO	NO
903	Aspirin	25.8344	Africaine	35.5556	12.2166	2.46	Yes	No	No	NO	NO	NO	NO	NO	.	YES	.	.	.	.	.	.	.	.	.	.	.	.	.	.
904	Placebo	28.7556	Caucasienne	26.0790	13.3609	2.06	No	No	Yes	NO	NO	NO	NO	NO	39.2180	NO	NO	NO	NO	NO	NO	NO	None	NO	YES	NO	NO	NO	NO	NO
905	Placebo	24.6215	Africaine	24.4646	12.3740	2.04	Yes	No	No	NO	NO	NO	NO	NO	38.6597	NO	NO	NO	NO	NO	NO	YES	Regional	NO	YES	YES	NO	NO	NO	NO
906	Placebo	20.7940	Caucasienne	20.1951	13.4429	2.05	No	No	Yes	NO	NO	NO	NO	NO	39.0144	NO	NO	NO	NO	NO	NO	YES	Regional	NO	NO	.	.	NO	NO	.
907	Aspirin	28.8761	Caucasienne	21.0938	13.2932	1.81	No	No	Yes	NO	NO	NO	NO	NO	41.2932	NO	NO	NO	NO	NO	NO	YES	Regional	YES	NO	.	.	NO	NO	NO
908	Aspirin	33.1608	Caucasienne	23.8367	13.7642	2.04	No	No	Yes	NO	NO	NO	NO	NO	39.6213	NO	NO	NO	NO	NO	NO	YES	Regional	NO	NO	.	.	NO	NO	.
909	Placebo	21.2841	Caucasienne	23.5078	14.8055	2.21	No	No	Yes	NO	NO	NO	NO	NO	40.2341	NO	NO	NO	NO	NO	NO	YES	Regional	NO	NO	.	.	NO	NO	.
910	Placebo	30.3135	Caucasienne	21.6041	14.5201	2.23	Yes	No	No	NO	NO	NO	NO	NO	39.9487	NO	NO	NO	NO	NO	NO	NO	None	NO	NO	.	.	NO	NO	NO
911	Aspirin	23.5647	Caucasienne	28.5483	13.3356	1.92	Yes	No	No	NO	NO	NO	NO	NO	37.3356	NO	NO	NO	NO	NO	NO	YES	Regional	NO	YES	YES	NO	NO	NO	NO
912	Aspirin	24.8569	Caucasienne	21.7778	15.2991	2.83	No	No	Yes	NO	NO	NO	NO	NO	40.8706	NO	NO	NO	NO	NO	NO	YES	Regional	NO	NO	.	.	NO	NO	.
913	Placebo	27.3703	Caucasienne	22.0317	12.3493	2.18	No	No	Yes	NO	NO	NO	NO	NO	40.7779	NO	NO	NO	NO	NO	NO	YES	Regional	NO	NO	.	.	NO	NO	YES
914	Placebo	26.1355	Caucasienne	24.8889	13.4429	1.90	No	No	Yes	NO	NO	NO	NO	NO	39.4429	NO	NO	NO	NO	NO	NO	YES	Regional	NO	NO	.	.	NO	NO	NO
915	Placebo	29.4045	Africaine	25.6055	15.4362	2.37	Yes	No	No	NO	NO	NO	NO	NO	.	YES	.	NO	NO	NO	.	.	.	.	.	.	.	.	.	.
916	Aspirin	28.0000	Caucasienne	18.5078	13.3045	2.12	No	No	Yes	NO	NO	NO	NO	NO	37.4474	NO	NO	NO	NO	NO	NO	YES	Regional	NO	YES	YES	NO	NO	NO	NO
917	Aspirin	28.2026	Caucasienne	18.0994	14.4494	1.85	No	No	Yes	NO	NO	NO	NO	NO	39.1637	YES	YES	NO	NO	NO	NO	YES	Regional	NO	NO	.	.	YES	NO	NO
918	Placebo	25.3717	Africaine	29.1363	12.0952	2.98	No	No	Yes	NO	NO	NO	NO	NO	40.8095	NO	NO	NO	NO	NO	NO	YES	Regional	NO	NO	.	.	NO	NO	YES
919	Placebo	27.0390	Caucasienne	20.9566	14.9207	2.07	Yes	No	No	NO	NO	NO	NO	NO	40.4922	NO	NO	NO	NO	NO	NO	YES	Regional	NO	YES	YES	NO	NO	NO	NO
920	Aspirin	27.8412	Caucasienne	32.2118	13.5854	1.93	No	No	Yes	NO	NO	NO	NO	NO	34.2997	NO	NO	NO	NO	NO	NO	YES	Regional	NO	YES	YES	NO	NO	NO	NO
921	Placebo	26.1218	Africaine	19.5313	15.2418	1.22	No	Yes	No	NO	NO	NO	NO	NO	38.8132	NO	NO	NO	NO	NO	NO	YES	Regional	NO	.	.	.	NO	NO	NO
922	Aspirin	22.0397	Caucasienne	26.1286	13.7803	2.16	No	No	Yes	NO	NO	NO	NO	NO	40.4946	NO	NO	NO	NO	NO	NO	YES	Regional	NO	YES	YES	NO	NO	NO	NO
923	Placebo	21.9849	Caucasienne	26.7299	12.8474	1.96	Yes	No	No	NO	NO	NO	NO	NO	41.4188	NO	NO	NO	NO	NO	NO	YES	Regional	NO	.	.	.	NO	NO	.
924	Aspirin	25.9028	Caucasienne	22.1453	15.7326	2.08	No	No	Yes	NO	NO	NO	NO	NO	41.3041	NO	NO	NO	NO	NO	NO	YES	Regional	NO	YES	NO	YES	NO	NO	NO
925	Aspirin	33.7577	Caucasienne	26.2188	12.5694	2.32	No	No	Yes	NO	NO	NO	NO	NO	37.2837	NO	NO	NO	NO	NO	NO	YES	Regional	NO	YES	NO	YES	NO	NO	NO
926	Placebo	28.3559	Caucasienne	23.4375	12.5694	2.04	Yes	No	No	NO	NO	NO	NO	NO	40.9980	NO	NO	NO	NO	NO	NO	YES	Regional	YES	NO	.	.	NO	NO	NO
927	Aspirin	30.2916	Caucasienne	22.4323	13.7888	2.36	No	No	Yes	NO	NO	NO	NO	NO	41.5030	NO	NO	NO	NO	NO	NO	YES	Regional	NO	YES	YES	NO	NO	NO	NO
928	Aspirin	31.3101	Caucasienne	22.7190	14.0333	3.53	Yes	No	No	NO	NO	NO	NO	NO	41.6047	NO	NO	NO	NO	NO	NO	YES	Regional	NO	NO	.	.	NO	NO	NO
929	Placebo	24.7365	Caucasienne	21.0772	11.8428	2.89	No	No	Yes	NO	NO	NO	NO	NO	39.2714	NO	NO	NO	NO	NO	NO	YES	Regional	YES	NO	.	.	NO	NO	NO
930	Aspirin	22.9979	Caucasienne	20.0288	13.6785	1.29	No	Yes	No	NO	NO	NO	NO	NO	39.2499	NO	NO	NO	NO	NO	NO	YES	Regional	NO	NO	.	.	NO	NO	YES
931	Placebo	26.1711	Caucasienne	20.2020	12.9316	2.00	No	No	Yes	NO	NO	NO	NO	NO	39.5030	NO	NO	NO	NO	NO	NO	YES	Regional	NO	NO	.	.	NO	NO	NO
932	Placebo	32.0438	Caucasienne	23.7954	15.8021	2.06	Yes	No	No	NO	NO	.	NO	NO	40.8021	NO	NO	NO	NO	NO	NO	YES	Regional	NO	NO	.	.	NO	NO	NO
933	Aspirin	18.4832	Caucasienne	17.9089	13.1134	2.56	No	No	Yes	NO	NO	NO	NO	NO	38.6848	NO	NO	NO	NO	NO	NO	YES	Regional	NO	YES	NO	YES	NO	NO	.
934	Placebo	27.9890	Caucasienne	23.0681	12.3594	1.73	No	No	Yes	NO	NO	NO	NO	NO	38.3594	NO	NO	NO	NO	NO	NO	YES	Regional	NO	YES	YES	NO	NO	NO	NO
935	Placebo	31.3320	Caucasienne	19.3835	12.5789	2.11	No	No	Yes	NO	NO	NO	NO	NO	39.1503	NO	NO	NO	NO	NO	NO	NO	None	NO	YES	YES	YES	NO	NO	NO
936	Placebo	29.0897	Caucasienne	26.0375	13.4785	1.90	No	No	Yes	NO	NO	NO	NO	NO	35.7642	NO	NO	NO	NO	NO	NO	YES	Regional	YES	NO	.	.	NO	NO	YES
937	Aspirin	29.5140	Africaine	21.4692	15.8058	1.77	No	No	Yes	NO	NO	NO	NO	NO	40.3773	NO	NO	NO	NO	NO	NO	YES	Regional	NO	NO	.	.	NO	NO	NO
938	Aspirin	24.4326	Caucasienne	28.6501	13.2173	1.63	No	Yes	No	NO	NO	NO	NO	NO	38.7888	NO	NO	NO	NO	NO	NO	YES	Regional	NO	YES	YES	YES	NO	NO	NO
939	Placebo	34.8665	Caucasienne	22.2656	15.7968	2.64	No	No	Yes	NO	NO	NO	NO	NO	34.7968	NO	NO	NO	NO	NO	NO	YES	Regional	YES	NO	.	.	NO	NO	NO
940	Aspirin	27.3895	Africaine	23.2550	11.7475	2.70	Yes	No	No	NO	NO	NO	NO	NO	34.4618	NO	NO	NO	NO	NO	NO	NO	None	NO	YES	NO	YES	NO	NO	NO
941	Aspirin	27.6413	Caucasienne	20.5499	13.4429	1.30	No	Yes	No	NO	NO	NO	NO	NO	38.3001	NO	NO	NO	NO	NO	NO	YES	Regional	NO	.	.	.	NO	NO	.
942	Placebo	35.4743	Caucasienne	22.0386	14.0499	1.99	Yes	No	No	NO	NO	NO	NO	NO	41.7642	NO	NO	NO	NO	NO	NO	YES	Regional	NO	YES	YES	NO	NO	NO	NO
943	Aspirin	24.2437	Caucasienne	22.2656	14.4360	2.60	Yes	No	No	NO	NO	NO	NO	NO	40.4360	NO	NO	NO	NO	NO	NO	YES	Regional	NO	YES	YES	NO	NO	NO	NO
944	Placebo	28.1670	Caucasienne	20.2812	12.6350	2.13	No	No	Yes	NO	NO	NO	NO	NO	38.0636	NO	NO	NO	NO	NO	NO	YES	Regional	NO	.	.	.	NO	NO	.
945	Aspirin	30.3436	Caucasienne	20.3125	12.7331	2.26	Yes	No	No	NO	NO	NO	NO	NO	38.8759	NO	NO	NO	NO	NO	NO	YES	Regional	NO	YES	YES	YES	NO	NO	NO
946	Aspirin	24.7830	Caucasienne	18.0260	13.3740	1.80	Yes	No	No	NO	NO	NO	NO	NO	40.0883	NO	NO	NO	NO	NO	NO	YES	Regional	NO	NO	.	.	NO	NO	NO
947	Aspirin	19.7098	Caucasienne	26.8136	13.9994	1.83	No	No	Yes	NO	NO	NO	NO	NO	38.1423	NO	NO	NO	NO	NO	NO	YES	Regional	NO	YES	YES	YES	NO	NO	NO
948	Aspirin	27.5510	Caucasienne	22.7694	13.1408	2.71	No	No	Yes	NO	NO	YES	NO	NO	39.9980	NO	NO	NO	NO	NO	NO	YES	Regional	YES	.	.	.	NO	NO	.
949	Aspirin	19.1403	Africaine	23.0518	13.3045	1.46	No	Yes	No	NO	NO	NO	NO	NO	39.3045	NO	NO	NO	NO	NO	NO	YES	Regional	NO	NO	.	.	NO	NO	NO
950	Placebo	29.5606	Caucasienne	18.9020	14.8055	1.89	No	No	Yes	NO	NO	NO	NO	NO	38.3769	NO	NO	NO	NO	NO	NO	YES	Regional	NO	YES	YES	NO	NO	NO	NO
951	Aspirin	20.9802	Caucasienne	22.3674	12.1503	1.83	Yes	No	No	NO	NO	NO	NO	NO	41.0075	NO	NO	NO	NO	NO	NO	YES	Regional	YES	NO	.	.	NO	NO	YES
952	Aspirin	28.6461	Caucasienne	19.8347	13.3740	1.81	No	No	Yes	NO	NO	NO	NO	NO	.	YES	.	NO	NO	NO	.	.	.	.	YES	NO	YES	.	YES	YES
953	Placebo	35.4962	Caucasienne	23.1834	13.4265	1.87	No	No	Yes	NO	NO	NO	NO	NO	40.2837	NO	NO	NO	NO	NO	NO	NO	None	NO	NO	.	.	NO	NO	NO
954	Aspirin	30.7050	Caucasienne	30.3871	12.5201	1.79	Yes	No	No	NO	NO	NO	NO	NO	40.3773	NO	NO	NO	NO	NO	NO	YES	Regional	NO	NO	.	.	NO	NO	NO
955	Placebo	30.3874	Caucasienne	22.2656	15.0209	1.83	No	No	Yes	NO	NO	NO	NO	NO	40.1637	NO	NO	NO	NO	NO	NO	YES	Regional	NO	YES	YES	NO	NO	NO	NO
956	Placebo	24.1396	Caucasienne	31.5537	13.2312	1.89	Yes	No	No	NO	NO	NO	NO	NO	40.8026	NO	NO	NO	NO	NO	NO	YES	Regional	NO	NO	.	.	NO	NO	NO
957	Aspirin	23.4908	Caucasienne	24.0055	13.2255	2.55	Yes	No	No	NO	NO	NO	NO	NO	40.2255	YES	YES	NO	NO	NO	NO	YES	Regional	NO	NO	.	.	YES	NO	YES
958	Aspirin	27.9151	Africaine	19.8413	13.0883	2.33	No	No	Yes	NO	NO	NO	NO	NO	39.6597	NO	NO	NO	NO	NO	NO	YES	Regional	NO	YES	NO	YES	NO	NO	.
959	Aspirin	24.9254	Caucasienne	19.1001	14.8551	2.00	Yes	No	No	NO	NO	NO	NO	NO	38.9980	NO	NO	NO	NO	NO	NO	YES	Regional	YES	NO	.	.	NO	NO	.
960	Placebo	28.6790	Caucasienne	20.4152	14.0188	2.01	No	No	Yes	NO	NO	NO	NO	NO	41.0188	NO	NO	NO	NO	NO	NO	NO	None	NO	NO	.	.	NO	NO	NO
961	Placebo	24.3614	Caucasienne	23.6652	13.0827	1.78	No	No	Yes	NO	NO	NO	NO	NO	40.7969	NO	NO	NO	NO	NO	NO	YES	Regional	NO	YES	YES	YES	NO	NO	NO
962	Aspirin	19.5291	Caucasienne	23.7118	13.0825	2.01	Yes	No	No	NO	NO	NO	NO	NO	37.9396	NO	NO	NO	NO	NO	NO	YES	Regional	NO	NO	.	.	NO	NO	.
963	Placebo	27.4552	Africaine	26.8136	15.8026	2.16	No	No	Yes	NO	NO	NO	NO	NO	41.8026	NO	NO	NO	NO	NO	NO	YES	Regional	NO	NO	.	.	NO	NO	.
964	Placebo	27.8905	Africaine	22.4913	11.9705	2.03	No	No	Yes	NO	NO	NO	NO	NO	40.8277	NO	NO	NO	NO	NO	NO	YES	Regional	NO	.	.	.	NO	NO	.
965	Aspirin	30.1410	Caucasienne	30.4834	12.6541	1.79	No	No	Yes	NO	NO	NO	NO	NO	40.7969	NO	NO	NO	NO	NO	NO	YES	Regional	NO	NO	.	.	NO	NO	.
966	Aspirin	23.3320	Caucasienne	20.6905	15.7283	2.09	No	No	Yes	NO	NO	NO	NO	NO	39.7283	NO	NO	NO	NO	NO	NO	YES	Regional	NO	NO	.	.	NO	NO	NO
967	Placebo	21.5852	Caucasienne	18.3391	12.8055	2.20	No	No	Yes	NO	NO	NO	NO	NO	34.9484	YES	YES	NO	NO	NO	NO	YES	Regional	YES	.	.	.	YES	NO	.
968	Placebo	38.7817	Africaine	22.2063	13.1635	1.76	No	No	Yes	NO	NO	NO	NO	NO	31.8778	NO	NO	NO	NO	NO	YES	YES	Regional	NO	NO	.	.	NO	NO	YES
969	Aspirin	37.6126	Africaine	29.0318	13.9523	2.34	No	No	Yes	NO	NO	NO	NO	NO	39.9523	YES	YES	NO	NO	NO	NO	YES	Regional	NO	.	.	.	YES	NO	YES
970	Aspirin	24.1342	Caucasienne	22.0317	13.1612	1.82	Yes	No	No	NO	NO	NO	NO	NO	37.3041	NO	NO	NO	NO	NO	NO	YES	Regional	NO	NO	.	.	NO	NO	NO
971	Placebo	32.1369	Caucasienne	25.5937	13.3684	2.12	No	No	Yes	NO	NO	NO	NO	NO	41.0827	NO	NO	NO	NO	NO	NO	YES	Regional	YES	NO	.	.	NO	NO	NO
972	Aspirin	24.2491	Caucasienne	26.4855	14.2255	1.96	No	No	Yes	NO	NO	NO	NO	NO	37.7969	NO	NO	NO	NO	NO	NO	YES	Regional	NO	.	.	.	NO	NO	.
973	Aspirin	29.0815	Caucasienne	19.3625	14.0076	2.07	No	No	Yes	NO	NO	NO	NO	NO	40.0076	YES	YES	NO	NO	NO	NO	YES	Regional	NO	NO	.	.	YES	NO	NO
974	Aspirin	31.4360	Caucasienne	26.2596	14.0140	2.48	No	No	Yes	NO	NO	YES	NO	NO	39.7283	NO	NO	NO	NO	NO	NO	YES	Regional	NO	NO	.	.	NO	NO	NO
975	Placebo	33.0240	Caucasienne	22.4712	15.8058	2.35	No	No	Yes	NO	NO	NO	NO	NO	39.8058	NO	NO	NO	NO	NO	NO	YES	Regional	NO	NO	.	.	NO	NO	NO
976	Placebo	35.3812	Caucasienne	26.1427	14.8706	1.78	Yes	No	No	NO	NO	NO	NO	NO	34.4420	NO	NO	NO	NO	NO	NO	YES	Regional	NO	.	.	.	NO	NO	.
977	Placebo	32.1232	Caucasienne	20.2848	11.7880	1.91	No	No	Yes	NO	NO	NO	NO	NO	40.5023	NO	NO	NO	NO	NO	NO	YES	Regional	YES	.	.	.	NO	NO	.
978	Aspirin	28.3806	Caucasienne	21.2183	15.0827	1.14	No	Yes	No	NO	NO	NO	NO	NO	40.9398	NO	NO	NO	NO	NO	NO	YES	Regional	YES	NO	.	.	NO	NO	NO
979	Placebo	37.1581	Caucasienne	27.3797	12.7286	2.32	Yes	No	No	NO	NO	NO	NO	NO	41.3001	NO	NO	NO	NO	NO	NO	YES	Regional	NO	NO	.	.	NO	NO	NO
980	Aspirin	22.1574	Caucasienne	26.1719	13.7642	1.87	No	No	Yes	NO	NO	NO	NO	NO	38.1928	NO	NO	NO	NO	NO	NO	YES	Regional	NO	NO	.	.	NO	NO	NO
981	Aspirin	31.5154	Caucasienne	24.9740	12.5694	2.31	No	No	Yes	NO	NO	NO	NO	NO	38.5694	NO	NO	NO	NO	NO	NO	YES	Regional	NO	NO	.	.	NO	NO	NO
982	Aspirin	27.6934	Caucasienne	30.8540	12.2932	1.85	Yes	No	No	NO	NO	NO	NO	NO	41.0075	NO	NO	NO	NO	NO	NO	YES	Regional	NO	NO	.	.	NO	NO	.
983	Aspirin	40.8734	Caucasienne	20.0796	14.5921	2.27	No	No	Yes	NO	NO	NO	NO	NO	40.1635	YES	YES	NO	NO	NO	NO	YES	Regional	YES	NO	.	.	YES	NO	YES
984	Aspirin	28.3806	Caucasienne	17.9688	14.6539	2.10	Yes	No	No	NO	NO	NO	NO	NO	39.5111	NO	NO	NO	NO	NO	NO	YES	Regional	NO	YES	YES	NO	NO	NO	NO
985	Aspirin	40.2491	Africaine	20.8889	14.5169	2.25	Yes	No	No	NO	NO	NO	NO	NO	37.6597	NO	NO	NO	NO	NO	NO	YES	Regional	YES	YES	YES	NO	NO	NO	NO
986	Placebo	29.6016	Caucasienne	20.9366	13.9454	2.01	No	No	Yes	NO	NO	NO	NO	NO	35.8026	NO	NO	NO	NO	NO	NO	YES	Regional	NO	NO	.	.	NO	NO	YES
987	Placebo	29.7823	Caucasienne	38.2024	12.9980	1.95	Yes	No	No	NO	NO	NO	NO	NO	41.1408	NO	NO	NO	NO	NO	NO	YES	Regional	YES	NO	.	.	NO	NO	NO
988	Placebo	33.3142	Caucasienne	24.9770	12.4265	2.84	No	No	Yes	NO	NO	NO	NO	NO	36.9980	YES	YES	NO	NO	NO	NO	YES	Regional	YES	.	.	.	YES	NO	.
989	Aspirin	33.6783	Caucasienne	27.1816	15.1572	2.92	No	No	Yes	NO	NO	NO	NO	NO	40.4429	NO	NO	NO	NO	NO	NO	YES	Regional	YES	NO	.	.	NO	NO	NO
990	Aspirin	31.1102	Caucasienne	28.6501	14.0952	2.05	No	No	Yes	NO	NO	NO	NO	NO	38.6666	NO	NO	NO	NO	NO	NO	YES	Regional	YES	NO	.	.	NO	NO	NO
991	Aspirin	27.2991	Caucasienne	23.9188	13.6213	1.76	No	No	Yes	NO	NO	NO	NO	NO	38.3356	NO	NO	NO	NO	NO	NO	YES	Regional	NO	YES	YES	NO	NO	NO	YES
992	Placebo	25.8782	Caucasienne	21.1927	15.4494	2.12	No	No	Yes	NO	NO	NO	NO	NO	39.0209	NO	NO	NO	NO	NO	NO	YES	Regional	NO	YES	YES	NO	NO	NO	NO
993	Placebo	19.8193	Caucasienne	18.4425	13.4474	2.19	No	No	Yes	NO	NO	NO	NO	NO	39.7331	NO	NO	NO	NO	NO	NO	YES	Regional	NO	.	.	.	NO	NO	.
994	Aspirin	29.7522	Caucasienne	21.3039	12.1331	1.71	No	No	Yes	NO	NO	NO	NO	NO	36.9902	NO	NO	NO	NO	NO	NO	YES	Regional	NO	.	.	.	NO	NO	.
995	Placebo	31.2608	Caucasienne	24.3945	15.2851	2.87	No	No	Yes	NO	NO	NO	NO	NO	41.2851	NO	NO	NO	NO	NO	NO	YES	Regional	NO	NO	.	.	NO	NO	NO
996	Aspirin	32.6270	Caucasienne	22.8571	14.8715	2.69	No	No	Yes	NO	NO	NO	NO	NO	36.0144	YES	YES	NO	NO	NO	NO	YES	Regional	NO	NO	.	.	YES	NO	NO
997	Placebo	22.3053	Caucasienne	22.6563	15.0188	2.04	Yes	No	No	NO	NO	NO	NO	NO	37.0188	NO	NO	NO	NO	NO	NO	YES	Regional	NO	NO	.	.	NO	NO	NO
998	Placebo	37.7331	Caucasienne	30.4705	12.5112	3.01	Yes	No	No	NO	NO	NO	NO	NO	33.6541	YES	YES	YES	YES	YES	YES	YES	Regional	YES	NO	.	.	NO	NO	YES
999	Placebo	30.4860	Caucasienne	23.8054	13.2353	2.12	No	No	Yes	NO	NO	NO	NO	NO	35.2353	YES	YES	NO	NO	NO	NO	YES	Regional	NO	NO	.	.	YES	NO	NO
1000	Aspirin	22.9268	Caucasienne	25.0995	14.3740	3.16	Yes	No	No	NO	NO	NO	NO	NO	41.2312	NO	NO	NO	NO	NO	NO	YES	Regional	YES	.	.	.	NO	NO	NO
1001	Placebo	37.2649	Africaine	20.3074	12.8755	2.54	No	No	Yes	NO	NO	NO	NO	NO	39.4469	NO	NO	NO	NO	NO	NO	YES	Regional	NO	YES	YES	NO	NO	NO	NO
1002	Placebo	25.1225	Caucasienne	32.6608	14.0912	1.79	No	No	Yes	NO	NO	NO	NO	NO	38.8055	NO	NO	NO	NO	NO	NO	YES	Regional	NO	NO	.	.	NO	NO	NO
1003	Aspirin	32.3751	Caucasienne	21.9671	13.8068	0.95	No	Yes	No	NO	NO	NO	NO	NO	41.0925	NO	NO	NO	NO	NO	NO	YES	Regional	NO	NO	.	.	NO	NO	YES
1004	Placebo	31.9206	Africaine	28.5156	14.3740	1.91	No	No	Yes	NO	NO	NO	NO	NO	38.8026	NO	NO	NO	NO	NO	NO	YES	Regional	NO	NO	.	.	NO	NO	NO
1005	Aspirin	25.7550	Caucasienne	19.2894	13.9705	2.48	No	No	Yes	NO	NO	NO	NO	NO	38.6848	NO	NO	NO	NO	NO	NO	YES	Regional	NO	YES	YES	NO	NO	NO	.
1006	Placebo	29.7550	Caucasienne	22.3133	13.9450	3.20	No	No	Yes	NO	NO	NO	NO	NO	38.2307	NO	NO	NO	NO	NO	NO	YES	Regional	YES	YES	YES	NO	NO	NO	NO
1007	Placebo	26.9213	Caucasienne	19.3625	12.9207	1.89	No	No	Yes	NO	NO	NO	NO	NO	35.4922	NO	NO	NO	NO	NO	NO	YES	Regional	YES	NO	.	.	NO	NO	NO
1008	Aspirin	30.1739	Africaine	31.9559	12.4265	1.94	Yes	No	No	NO	YES	NO	NO	NO	38.9980	NO	NO	NO	NO	NO	NO	YES	Regional	NO	.	.	.	NO	NO	.
1009	Placebo	25.5086	Caucasienne	21.9671	14.0207	2.51	No	No	Yes	NO	NO	NO	NO	NO	40.8778	NO	NO	NO	NO	NO	NO	YES	Regional	NO	.	.	.	NO	NO	.
1010	Placebo	25.1745	Caucasienne	19.1406	14.2253	1.82	No	No	Yes	NO	NO	NO	NO	NO	38.2253	YES	YES	YES	YES	NO	NO	YES	Regional	NO	YES	YES	NO	NO	NO	NO
1011	Aspirin	26.2752	Caucasienne	20.5688	13.3001	1.54	No	Yes	No	NO	NO	NO	NO	NO	34.4429	NO	NO	NO	NO	NO	NO	NO	None	NO	.	.	.	NO	NO	.
1012	Placebo	24.9473	Caucasienne	25.7657	15.0209	1.83	No	No	Yes	NO	NO	NO	NO	NO	39.5923	NO	NO	NO	NO	NO	NO	YES	Regional	NO	YES	YES	NO	NO	NO	NO
1013	Placebo	31.7070	Caucasienne	20.0692	15.3064	2.11	No	No	Yes	NO	NO	NO	NO	NO	40.3064	NO	NO	NO	NO	NO	NO	YES	Regional	NO	.	.	.	NO	NO	.
1014	Aspirin	25.3689	Caucasienne	24.8358	14.3001	2.03	No	No	Yes	NO	NO	NO	NO	NO	42.0144	NO	NO	NO	NO	NO	NO	YES	Regional	NO	NO	.	.	NO	NO	NO
1015	Placebo	32.2053	Caucasienne	24.7409	15.1635	2.18	No	No	Yes	NO	NO	NO	NO	NO	39.3064	NO	NO	NO	NO	NO	NO	YES	Regional	NO	YES	YES	NO	NO	NO	NO
1016	Aspirin	27.9617	Caucasienne	22.8624	14.5201	1.88	No	No	Yes	NO	NO	NO	NO	NO	40.9487	NO	NO	NO	NO	NO	NO	YES	Regional	NO	YES	YES	NO	NO	NO	NO
1017	Placebo	29.3333	Africaine	30.7574	14.5237	2.72	No	No	Yes	NO	NO	NO	NO	NO	38.2380	NO	NO	NO	NO	NO	NO	YES	Regional	NO	NO	.	.	NO	NO	NO
1018	Aspirin	25.7522	Caucasienne	18.9036	14.8904	1.50	No	Yes	No	NO	NO	NO	NO	NO	40.0333	NO	NO	NO	NO	NO	NO	YES	Regional	YES	NO	.	.	NO	NO	NO
1019	Aspirin	26.0041	Caucasienne	25.6369	13.7219	2.20	No	No	Yes	NO	NO	NO	NO	NO	34.2934	YES	YES	NO	NO	NO	NO	YES	General	YES	.	.	.	YES	NO	.
1020	Placebo	28.5969	Caucasienne	20.2812	13.1635	2.52	Yes	No	No	NO	NO	NO	NO	NO	40.3064	NO	NO	NO	NO	NO	NO	YES	Regional	YES	YES	YES	NO	NO	NO	NO
1021	Aspirin	22.3628	Caucasienne	27.7344	13.5923	2.32	No	No	Yes	NO	NO	NO	NO	NO	39.7351	YES	YES	NO	NO	NO	NO	YES	Regional	NO	YES	YES	NO	YES	NO	NO
1022	Aspirin	42.6968	Caucasienne	21.4536	12.2255	2.11	No	No	Yes	NO	NO	NO	NO	NO	40.3684	NO	NO	NO	NO	NO	NO	YES	Regional	NO	NO	.	.	NO	NO	NO
1023	Placebo	30.6338	Caucasienne	32.5964	12.1503	2.50	Yes	No	No	NO	NO	NO	NO	NO	41.5789	NO	NO	NO	NO	NO	NO	YES	Regional	NO	.	.	.	NO	NO	.
1024	Aspirin	27.8111	Caucasienne	21.7181	15.9316	2.90	No	No	Yes	NO	NO	NO	NO	NO	39.0745	NO	NO	NO	NO	NO	NO	YES	Regional	NO	YES	YES	NO	NO	NO	NO
1025	Aspirin	24.4956	Caucasienne	19.5313	13.0188	1.82	No	No	Yes	NO	NO	NO	NO	NO	37.4474	NO	NO	NO	NO	NO	NO	YES	Regional	NO	NO	.	.	NO	NO	YES
1026	Aspirin	29.7467	Caucasienne	22.6757	13.1928	1.75	Yes	No	No	NO	NO	YES	NO	NO	38.7642	NO	NO	NO	NO	NO	NO	YES	Regional	YES	NO	.	.	NO	NO	NO
1027	Placebo	30.9213	Caucasienne	20.3954	13.4474	2.33	Yes	No	No	NO	NO	NO	NO	NO	39.4474	NO	NO	NO	NO	NO	NO	YES	Regional	YES	NO	.	.	NO	NO	YES
1028	Aspirin	31.6961	Africaine	23.8330	12.2173	2.81	Yes	No	No	NO	NO	NO	NO	NO	36.9316	NO	NO	NO	NO	NO	NO	YES	Regional	NO	NO	.	.	NO	NO	NO
1029	Placebo	28.0356	Caucasienne	20.8300	13.0333	1.70	Yes	No	No	NO	NO	NO	NO	NO	39.1761	NO	NO	NO	NO	NO	NO	YES	Regional	YES	YES	YES	NO	NO	NO	NO
1030	Aspirin	29.3634	Africaine	22.4913	14.0920	2.02	No	No	Yes	NO	NO	NO	NO	NO	40.2349	NO	NO	NO	NO	NO	NO	YES	Regional	YES	.	.	.	NO	NO	YES
1031	Aspirin	34.8802	Caucasienne	17.6254	14.9396	2.55	No	No	Yes	NO	NO	NO	NO	NO	40.2253	NO	NO	NO	NO	NO	NO	YES	Regional	NO	NO	.	.	NO	NO	NO
1032	Placebo	33.9849	Asiatique	18.9619	13.8648	1.80	No	No	Yes	NO	NO	NO	NO	NO	39.4362	NO	NO	NO	NO	NO	NO	YES	Regional	YES	YES	YES	YES	NO	NO	NO
1033	Aspirin	29.3196	Océanienne	23.4375	14.7803	2.71	No	No	Yes	NO	NO	NO	NO	NO	37.0661	YES	YES	NO	NO	NO	NO	YES	Regional	YES	YES	YES	NO	YES	NO	NO
1034	Aspirin	22.8309	Africaine	30.4867	15.1423	1.76	No	No	Yes	NO	NO	NO	NO	NO	40.9994	YES	YES	YES	NO	NO	NO	YES	Regional	YES	NO	.	.	NO	NO	NO
1035	Placebo	30.9240	Caucasienne	33.5640	13.0925	1.73	No	No	Yes	NO	NO	NO	NO	NO	39.0925	YES	YES	YES	NO	NO	NO	YES	Regional	NO	YES	YES	NO	NO	NO	NO
1036	Placebo	29.0267	Caucasienne	21.8724	13.5902	2.02	No	No	Yes	NO	NO	NO	NO	NO	38.8759	YES	YES	NO	NO	NO	NO	NO	None	NO	NO	.	.	YES	NO	NO
1037	Aspirin	43.6249	Africaine	27.0552	12.2065	2.02	Yes	No	No	NO	NO	NO	NO	NO	41.0636	NO	NO	NO	NO	NO	NO	YES	Regional	YES	NO	.	.	NO	NO	NO
1038	Placebo	29.3717	Caucasienne	26.7698	13.5849	1.97	No	No	Yes	NO	NO	NO	NO	NO	39.7277	NO	NO	NO	NO	NO	NO	YES	Regional	NO	NO	.	.	NO	NO	NO
1039	Placebo	26.0862	Caucasienne	24.9740	15.1612	1.71	Yes	No	No	NO	NO	NO	NO	NO	41.3041	NO	NO	NO	NO	NO	NO	YES	Regional	NO	NO	.	.	NO	NO	NO
1040	Aspirin	30.9185	Caucasienne	20.3125	14.4474	2.06	No	No	Yes	NO	NO	NO	NO	NO	39.7331	NO	NO	NO	NO	NO	NO	YES	Regional	NO	YES	YES	NO	NO	NO	NO
1041	Aspirin	24.3477	Caucasienne	29.3848	15.6593	2.25	No	No	Yes	NO	NO	NO	NO	NO	39.3736	NO	NO	NO	NO	NO	NO	YES	Regional	NO	.	.	.	NO	NO	.
1042	Aspirin	25.1225	Caucasienne	24.0055	12.3493	2.50	No	No	Yes	NO	NO	NO	NO	NO	.	YES	.	.	.	.	.	.	.	.	.	.	.	.	.	.
1043	Aspirin	27.3183	Caucasienne	21.0962	13.3066	2.28	No	No	Yes	NO	NO	NO	NO	NO	40.3066	NO	NO	NO	NO	NO	NO	YES	Regional	NO	NO	.	.	NO	NO	YES
1044	Aspirin	20.9856	Caucasienne	23.4221	13.3045	2.15	No	No	Yes	NO	NO	NO	NO	NO	40.7331	NO	NO	NO	NO	NO	NO	YES	Regional	NO	YES	YES	NO	NO	NO	YES
1045	Placebo	25.4073	Caucasienne	18.7783	13.0827	3.08	No	No	Yes	NO	NO	NO	NO	NO	40.3684	NO	NO	NO	NO	NO	NO	YES	Regional	NO	.	.	.	NO	NO	.
1046	Aspirin	19.0226	Caucasienne	21.0828	13.6848	1.73	No	No	Yes	NO	NO	NO	NO	NO	38.1134	NO	NO	NO	NO	NO	NO	YES	Regional	NO	NO	.	.	NO	NO	NO
1047	Placebo	30.3573	Caucasienne	21.0962	14.6539	1.88	No	No	Yes	NO	NO	NO	NO	NO	40.0825	NO	NO	NO	NO	NO	NO	YES	Regional	NO	.	.	.	NO	NO	.
1048	Placebo	24.3066	Caucasienne	22.4323	14.8778	1.85	No	No	Yes	NO	NO	NO	NO	NO	.	YES	.	.	.	.	.	.	.	.	.	.	.	.	.	.
1049	Aspirin	25.8946	Caucasienne	23.6128	12.9207	2.07	No	No	Yes	NO	NO	NO	NO	NO	40.4922	NO	NO	NO	NO	NO	NO	YES	Regional	NO	YES	YES	NO	NO	NO	NO
1050	Aspirin	25.1499	Caucasienne	21.6049	14.3773	2.45	Yes	No	No	NO	NO	NO	NO	NO	39.2344	NO	NO	NO	NO	NO	NO	YES	Regional	NO	NO	.	.	NO	NO	YES
1051	Aspirin	31.4990	Caucasienne	18.2899	13.0883	1.98	No	No	Yes	NO	NO	NO	NO	NO	40.8026	NO	NO	NO	NO	NO	NO	YES	Regional	NO	YES	YES	NO	NO	NO	NO
1052	Placebo	29.9959	Caucasienne	34.4132	13.5923	1.83	Yes	No	No	NO	NO	NO	NO	NO	41.5923	YES	YES	NO	NO	NO	NO	YES	Regional	YES	NO	.	.	YES	NO	NO
1053	Aspirin	30.8282	Caucasienne	21.2953	13.3066	2.02	No	No	Yes	NO	NO	NO	NO	NO	40.0209	NO	NO	NO	NO	NO	NO	YES	Regional	NO	YES	YES	NO	NO	NO	NO
1054	Aspirin	31.5209	Caucasienne	20.6575	12.1503	2.27	No	No	Yes	NO	NO	NO	NO	NO	41.7217	NO	NO	NO	NO	NO	NO	YES	Regional	YES	NO	.	.	NO	NO	.
1055	Placebo	27.2745	Caucasienne	23.5330	12.9980	2.48	No	No	Yes	NO	NO	NO	NO	NO	.	YES	.	.	.	.	.	.	.	.	.	.	.	.	.	.
1056	Aspirin	24.7885	Caucasienne	23.3844	12.4420	2.21	No	No	Yes	NO	NO	NO	NO	NO	40.8706	NO	NO	NO	NO	NO	NO	YES	Regional	NO	NO	.	.	NO	NO	NO
1057	Placebo	20.4627	Asiatique	23.8281	14.2934	1.94	No	No	Yes	NO	NO	NO	NO	NO	38.5791	NO	NO	NO	NO	NO	NO	YES	Regional	NO	YES	NO	YES	NO	NO	.
1058	Placebo	27.7235	Caucasienne	23.6340	12.5237	1.93	No	No	Yes	NO	NO	NO	NO	NO	38.3809	NO	NO	NO	NO	NO	NO	NO	None	NO	NO	.	.	NO	NO	NO
1059	Aspirin	20.5613	Africaine	20.2449	14.5040	1.70	No	No	Yes	NO	NO	NO	NO	NO	.	YES	.	.	.	.	.	.	.	.	.	.	.	.	.	.
1060	Placebo	31.3128	Caucasienne	20.5761	13.8904	1.73	No	No	Yes	NO	NO	NO	NO	NO	37.7475	NO	NO	NO	NO	NO	NO	YES	Regional	NO	NO	.	.	NO	NO	NO
1061	Placebo	27.4990	Caucasienne	26.1719	13.5111	2.16	No	No	Yes	NO	NO	NO	NO	NO	37.7968	NO	NO	NO	NO	NO	NO	YES	Regional	NO	YES	YES	NO	NO	NO	.
1062	Placebo	20.0000	Caucasienne	28.6851	14.0754	2.13	Yes	No	No	NO	NO	NO	NO	NO	38.0754	NO	NO	NO	NO	NO	NO	YES	Regional	NO	NO	.	.	NO	NO	YES
1063	Aspirin	21.6646	Asiatique	19.9432	14.2307	2.01	No	No	Yes	NO	NO	NO	NO	NO	37.0878	NO	NO	NO	NO	NO	NO	YES	Regional	NO	YES	YES	YES	NO	NO	NO
1064	Aspirin	36.0684	Caucasienne	25.9909	13.0825	1.88	No	No	Yes	NO	NO	NO	NO	NO	39.9396	NO	NO	NO	NO	NO	NO	YES	Regional	YES	NO	.	.	NO	NO	NO
1065	Placebo	28.7502	Caucasienne	21.3039	14.4265	1.77	No	No	Yes	NO	NO	NO	NO	NO	38.2837	NO	NO	NO	NO	NO	NO	YES	Regional	NO	.	.	.	NO	NO	.
1066	Aspirin	25.5058	Caucasienne	20.5499	12.9316	2.02	Yes	No	No	NO	NO	NO	NO	NO	39.9316	NO	NO	NO	NO	NO	NO	YES	Regional	NO	YES	YES	NO	NO	NO	NO
1067	Aspirin	33.5880	Caucasienne	23.1247	14.1928	1.81	No	No	Yes	NO	NO	NO	NO	NO	40.0499	NO	NO	NO	NO	NO	NO	YES	Regional	NO	YES	YES	NO	NO	NO	NO
1068	Aspirin	28.1177	Caucasienne	24.9770	12.5902	1.98	No	No	Yes	NO	NO	NO	NO	NO	39.8759	NO	NO	NO	NO	NO	NO	YES	Regional	NO	YES	YES	NO	NO	NO	NO
1069	Placebo	25.9576	Caucasienne	35.7960	13.8696	2.55	No	No	Yes	NO	NO	NO	NO	NO	39.1553	YES	YES	YES	YES	NO	NO	YES	Regional	YES	.	.	.	NO	NO	NO
1070	Aspirin	30.9843	Caucasienne	23.1405	12.6848	2.43	No	No	Yes	NO	NO	NO	NO	NO	40.3991	NO	NO	NO	NO	NO	NO	YES	Regional	NO	NO	.	.	NO	NO	NO
1071	Placebo	33.4182	Caucasienne	19.5630	14.5210	2.00	No	No	Yes	NO	NO	NO	NO	NO	36.9496	NO	NO	NO	NO	NO	NO	YES	Regional	YES	YES	YES	YES	NO	NO	NO
1072	Placebo	30.3409	Caucasienne	23.5666	13.5858	2.19	No	No	Yes	NO	NO	NO	NO	NO	39.1572	NO	NO	NO	NO	NO	NO	YES	Regional	YES	NO	.	.	NO	NO	NO
1073	Placebo	21.5551	Africaine	18.7500	13.8021	2.19	No	No	Yes	NO	NO	NO	NO	NO	41.6593	NO	NO	NO	NO	NO	NO	YES	Regional	NO	NO	.	.	NO	NO	NO
1074	Placebo	32.8104	Caucasienne	22.6667	14.3356	2.10	No	No	Yes	NO	NO	NO	NO	NO	39.1928	NO	NO	NO	NO	NO	NO	YES	Regional	YES	YES	YES	NO	NO	NO	NO
1075	Placebo	24.8925	Caucasienne	21.6713	14.5858	1.97	No	No	Yes	NO	NO	NO	NO	NO	39.0144	NO	NO	NO	NO	NO	NO	YES	Regional	NO	YES	YES	NO	NO	NO	NO
1076	Aspirin	31.3949	Caucasienne	17.9688	13.2065	2.01	No	No	Yes	NO	NO	NO	NO	NO	39.9207	NO	NO	NO	NO	NO	NO	YES	Regional	NO	NO	.	.	NO	NO	NO
1077	Placebo	26.6694	Caucasienne	21.0938	12.9980	2.59	No	No	Yes	NO	NO	NO	NO	NO	35.1408	NO	NO	NO	NO	NO	NO	YES	Regional	NO	YES	NO	YES	NO	NO	.
1078	Aspirin	23.0828	Caucasienne	19.1406	12.5858	2.30	No	No	Yes	NO	NO	NO	NO	NO	39.3001	YES	YES	NO	NO	NO	NO	YES	Regional	YES	NO	.	.	YES	NO	YES
1079	Aspirin	21.6016	Africaine	30.8630	12.1503	2.27	No	No	Yes	NO	NO	NO	NO	NO	41.2932	NO	NO	NO	NO	NO	NO	YES	Regional	YES	NO	.	.	NO	NO	NO
1080	Placebo	29.6865	Caucasienne	28.9063	11.6047	2.41	No	No	Yes	NO	NO	NO	NO	NO	36.4618	NO	NO	NO	NO	NO	NO	YES	Regional	NO	YES	YES	NO	NO	NO	NO
1081	Aspirin	31.7974	Africaine	30.8463	14.2255	1.85	No	No	Yes	NO	NO	NO	NO	NO	41.2255	NO	NO	NO	NO	NO	NO	YES	Regional	NO	NO	.	.	NO	NO	NO
1082	Placebo	20.8022	Africaine	27.4077	12.6350	2.09	No	No	Yes	NO	NO	NO	NO	NO	39.2065	NO	NO	NO	NO	NO	NO	YES	Regional	NO	YES	YES	NO	NO	NO	NO
1083	Placebo	26.5599	Caucasienne	21.3675	14.3740	2.81	Yes	No	No	NO	NO	NO	NO	NO	39.0883	NO	NO	NO	NO	NO	NO	YES	Regional	NO	NO	.	.	NO	NO	NO
1084	Placebo	19.6413	Caucasienne	31.2394	12.4922	2.68	Yes	No	No	NO	NO	NO	NO	NO	40.7779	NO	NO	NO	NO	NO	NO	YES	Regional	NO	NO	.	.	NO	NO	NO
1085	Aspirin	30.4860	Caucasienne	23.6244	13.2932	1.98	No	No	Yes	NO	NO	NO	NO	NO	37.8646	NO	NO	NO	NO	NO	NO	YES	Regional	NO	YES	YES	NO	NO	NO	NO
1086	Placebo	28.8214	Africaine	32.4662	12.1408	3.33	No	No	Yes	NO	NO	NO	NO	NO	34.1408	YES	YES	NO	NO	NO	NO	YES	Regional	YES	YES	YES	NO	YES	NO	NO
1087	Aspirin	24.5421	Caucasienne	18.8588	13.0883	1.63	No	Yes	No	NO	NO	NO	NO	NO	39.2312	YES	YES	NO	NO	NO	NO	YES	Regional	NO	NO	.	.	YES	NO	YES
1088	Placebo	30.5407	Caucasienne	21.8750	12.7969	2.67	No	No	Yes	NO	NO	NO	NO	NO	40.7969	NO	NO	NO	NO	NO	NO	YES	Regional	YES	NO	.	.	NO	NO	YES
1089	Placebo	30.3847	Caucasienne	27.6601	12.7350	1.86	No	No	Yes	NO	NO	NO	NO	NO	39.4493	NO	NO	NO	NO	NO	NO	NO	None	NO	NO	.	.	NO	NO	NO
1090	Placebo	37.9055	Caucasienne	30.4867	15.1612	1.93	Yes	No	No	NO	NO	NO	NO	NO	41.8755	YES	YES	NO	NO	NO	NO	YES	Regional	NO	YES	YES	NO	YES	NO	NO
1091	Aspirin	20.0055	Caucasienne	18.0697	12.4429	1.73	Yes	No	No	NO	NO	NO	NO	NO	36.7286	YES	YES	NO	NO	NO	NO	NO	None	NO	NO	.	.	YES	NO	YES
1092	Aspirin	29.8398	Caucasienne	21.3382	11.7642	1.95	Yes	No	No	NO	NO	NO	NO	NO	40.9071	NO	NO	NO	NO	NO	NO	YES	Regional	NO	YES	YES	NO	NO	NO	NO
1093	Aspirin	28.2738	Caucasienne	30.8012	14.2751	2.43	Yes	No	No	NO	NO	NO	NO	NO	40.2751	NO	NO	NO	NO	NO	NO	YES	Regional	NO	NO	.	.	NO	NO	NO
1094	Placebo	30.6092	Caucasienne	22.2063	13.8026	2.58	No	No	Yes	NO	NO	NO	NO	NO	40.0883	NO	NO	NO	NO	NO	NO	YES	Regional	NO	YES	YES	NO	NO	NO	NO
1095	Placebo	31.1896	Caucasienne	25.3906	12.4420	1.67	No	Yes	No	NO	NO	NO	NO	NO	40.2991	NO	NO	NO	NO	NO	NO	YES	Regional	NO	NO	.	.	NO	NO	NO
1096	Aspirin	28.9610	Caucasienne	18.6453	12.5923	2.26	No	No	Yes	NO	NO	NO	NO	NO	39.5923	NO	NO	NO	NO	NO	NO	YES	Regional	NO	YES	YES	NO	NO	NO	NO
1097	Aspirin	31.2252	Caucasienne	26.8136	13.5420	2.96	Yes	No	No	NO	NO	NO	NO	NO	33.1134	YES	YES	NO	NO	NO	YES	YES	Regional	YES	.	.	.	YES	NO	YES
1098	Placebo	19.3101	Africaine	28.0843	12.4188	1.92	No	No	Yes	NO	NO	NO	NO	NO	34.1331	NO	NO	NO	NO	NO	NO	YES	Regional	YES	YES	NO	YES	NO	NO	NO
1099	Aspirin	27.3210	Caucasienne	23.2254	12.7969	1.91	Yes	No	No	NO	NO	NO	NO	NO	38.0827	NO	NO	NO	NO	NO	NO	YES	Regional	NO	NO	.	.	NO	NO	NO
1100	Placebo	20.4162	Africaine	19.3625	12.6630	2.05	No	No	Yes	NO	NO	NO	NO	NO	39.6630	NO	NO	NO	NO	NO	NO	YES	Regional	YES	.	.	.	NO	NO	.
